# Supplementary material for: Comprehensive Proteomic Profiling of Vitreous Humor in Ocular Sarcoidosis Compared with Other Vitreoretinal Diseases
Source: J Clin Med. 2022 Jun 22;11(13):3606. doi: 10.3390/jcm11133606 (PMC9267904; doi:10.3390/jcm11133606)
Supplement: Supplementary file 1 [file jcm-11-03606-s001.zip › Table S1.xlsx]

## Sheet: Table S1
Table S1. Clinical information of all individual cases analyzed in this study
Case No.	Type of diseases	Age	Sex	Proteomic analysis performed	NGAL (pg/ml)	JAMB (pg/ml)	Ocular findings	Disease duration (days)	Prior treatment	Systemic findings
1	Ocular sarcoidosis	74	Female	+	8371	46.022	Multiple chorioretinal peripheral lesions	200	Steroidal eye drop	Bilateral hilar lymphadenopathy
2	Ocular sarcoidosis	76	Male	+	4989	67.0247	Multiple chorioretinal peripheral lesions	14	Steroidal eye drop	Bilateral hilar lymphadenopathy
3	Ocular sarcoidosis	69	Female	+	4989	4.716	Mild inflammation (vitrectomy performed for vitreous opacity)	3456	No treatment	pulmonary sarcoidosis
4	Ocular sarcoidosis	63	Female	+	24444.5	77.0447	Multiple chorioretinal peripheral lesions	643	Sub-Tenon’s triamcinolone injection 1 year before
5	Ocular sarcoidosis	45	Male	+	29261.9	45.5967	Mild inflammation (vitrectomy performed for vitreous opacity)	218	Steroidal eye drop	Skin lesion
6	Ocular sarcoidosis	80	Female	+			Multiple chorioretinal peripheral lesions	83	Steroidal eye drop
7	Ocular sarcoidosis	75	Female	+	32727.1	37.5127	Tent-shaped peripheral anterior synechia Multiple chorioretinal peripheral lesions	892	Steroidal eye drop
8	Ocular sarcoidosis	77	Female	+	4989	158.076	Multiple chorioretinal peripheral lesions	132	Steroidal eye drop	Bilateral hilar lymphadenopathy
9	Ocular sarcoidosis	60	Female	+	4973.04	45.171	Multiple chorioretinal peripheral lesions Optic disc nodule	1054	Steroidal eye drop
10	Ocular sarcoidosis	75	Female	+			Mutton-fat keratic precipitates	410	Steroidal eye drop	Bilateral hilar lymphadenopathy
11	Ocular sarcoidosis	61	Female	-	69969.9		Multiple chorioretinal peripheral lesions	194	Sub-Tenon’s triamcinolone injection 5 months before	Bilateral hilar lymphadenopathy
12	Ocular sarcoidosis	73	Female	-	1830.19	0	Multiple chorioretinal peripheral lesions Snowballs/string of pearls vitreous opacities Periphlebitis	643	Oral prednisolone 5 mg half year before
13	Ocular sarcoidosis	77	Female	-	5408.48	65.216	Multiple chorioretinal peripheral lesions	98	Steroidal eye drop	Bilateral hilar lymphadenopathy
14	Ocular sarcoidosis	67	Female	-	29835.3	50.4935	Mutton-fat keratic precipitates Multiple chorioretinal peripheral lesions	105	Steroidal eye drop
15	Ocular sarcoidosis	67	Female	-	1616.54	13.6507	Multiple chorioretinal peripheral lesions	616	No treatment	Bilateral hilar lymphadenopathy
16	Ocular sarcoidosis	76	Female	-	19292.8	204.875	Multiple chorioretinal peripheral lesions	112	sub-Tenon’s triamcinolone injection 3 months before	Bilateral hilar lymphadenopathy
17	Ocular sarcoidosis	55	Female	-	14009.4	77.045	Mutton-fat keratic precipitates	1682	sub-Tenon’s Triamcinolone injection 2 months before
18	Ocular sarcoidosis	67	Female	-	5720.52		Multiple chorioretinal peripheral lesions	786	Steroidal eye drop
19	Ocular sarcoidosis	86	Female	-	18232.5		Mutton-fat keratic precipitates	96	Steroidal eye drop
20	Ocular sarcoidosis	56	Male	-	12221	80.045	Snowballs/string of pearls vitreous opacities Multiple chorioretinal peripheral lesions (atrophic)	448	Oral prednisolone 10 mg 9 months before
21	Ocular sarcoidosis	65	Female	-	4438.71		Mild inflammation (vitrectomy performed for vitreous opacity)	1344	No treatment	Bilateral hilar lymphadenopathy
22	Ocular sarcoidosis	68	Female	-	23720.8		Mild inflammation (vitrectomy performed for vitreous opacity)	146	Oral prednisolone 10 mg half year before	Bilateral hilar lymphadenopathy
23	Ocular sarcoidosis	74	Female	-	39449.5	60.7275	Multiple chorioretinal peripheral lesions	149	No treatment
24	Ocular sarcoidosis	56	Female	-	11700.9	6.84333	Multiple chorioretinal peripheral lesions	68	Oral prednisolone 10 mg before vitrectomy	Bilateral hilar lymphadenopathy
25	Ocular sarcoidosis	52	Male	-	34292.1	4.29033	Multiple chorioretinal peripheral lesions	289	Adalimumab 3 months before (2019/2/6)
26	Ocular sarcoidosis	78	Female	-	19901.4	0	Tent-shaped peripheral anterior synechia Mutton-fat keratic precipitates Snowballs/string of pearls vitreous opacities	273	Steroidal eye drop
27	Ocular sarcoidosis	63	Female	-	8546.66	0.0713333	Multiple chorioretinal peripheral lesions	674	Adalimumab half year before
28	Ocular sarcoidosis	53	Male	-	16268		Mild inflammation (vitrectomy performed for vitreous opacity)	10	Steroidal eye drop
29	Vitreoretinal lymphoma	64	Female	+	2569.5	0	Vitreous opacity	30		Involving central nervus system lesion
30	Vitreoretinal lymphoma	68	Female	+	3425.02	11.9847	Vitreous opacity	52
31	Vitreoretinal lymphoma	76	Female	+	11513		Vitreous opacity	652
32	Vitreoretinal lymphoma	49	Male	+	1407.57		Vitreous opacity	7
33	Vitreoretinal lymphoma	74	Female	+			Vitreous opacity	576		Involving central nervus system lesion
34	Vitreoretinal lymphoma	43	Female	+			Vitreous opacity	58
35	Vitreoretinal lymphoma	67	Female	+			Vitreous opacity	39		Involving central nervus system lesion
36	Vitreoretinal lymphoma	54	Female	+	4168.57	0	Vitreous opacity	186		Involving central nervus system lesion
37	Vitreoretinal lymphoma	78	Male	+	3847.04		Vitreous opacity	183
38	Vitreoretinal lymphoma	61	Female	+			Choroidal lesion	38
39	Vitreoretinal lymphoma	75	Female	-	1338.78		Vitreous opacity	77
40	Vitreoretinal lymphoma	61	Male	-	1107.49	0	Vitreous opacity	13
41	Vitreoretinal lymphoma	80	Male	-	14099.2	0.922667	Vitreous opacity	38
42	Vitreoretinal lymphoma	75	Male	-	2202.88	0	Vitreous opacity	120		Involving central nervus system lesion
43	Vitreoretinal lymphoma	61	Female	-	600.97		Vitreous opacity	436		Involving central nervus system lesion
44	Vitreoretinal lymphoma	69	Male	-	1142.71
45	Vitreoretinal lymphoma	70	Male	-	1370.89	0	Vitreous opacity	165
46	Vitreoretinal lymphoma	50	Female	-	1269.01	0	Vitreous opacity	391
47	Vitreoretinal lymphoma	66	Female	-	28412.7		Mutton-fat keratic precipitates	54
48	Vitreoretinal lymphoma	54	Male	-	4665.94		Vitreous opacity	106
49	Vitreoretinal lymphoma	64	Male	-	611.251	9.432	Vitreous opacity	12
50	Vitreoretinal lymphoma	61	Female	-	2963.22		Vitreous opacity	15
51	Vitreoretinal lymphoma	86	Male	-	4899.27	11.134	Vitreous opacity	8		Involving central nervus system lesion
52	Vitreoretinal lymphoma	58	Female	-	590.846		Vitreous opacity	88
53	Vitreoretinal lymphoma	49	Male	-	3847.04		Vitreous opacity	577
54	Epiretinal membrane	79	Male	+
55	Epiretinal membrane	68	Male	+
56	Epiretinal membrane	62	Male	+
57	Epiretinal membrane	75	Female	+	24945.9
58	Epiretinal membrane	58	Female	+
59	Macular hole	49	Male	+
60	Macular hole	76	Female	+	0
61	Macular hole	32	Female	+
62	Macular hole	61	Male	+
63	Macular hole	61	Female	+
64	Epiretinal membrane	67	Female	-	964.249	0
65	Epiretinal membrane	51	Male	-	2693.76
66	Epiretinal membrane	60	Female	-	1934.96
67	Epiretinal membrane	75	Female	-	495.649	0
68	Epiretinal membrane	74	Female	-	688.564	6.028
69	Epiretinal membrane	71	Male	-	0	0
70	Epiretinal membrane	75	Male	-	543.686
71	Epiretinal membrane	58	Female	-	1934.95
72	Epiretinal membrane	78	Female	-	497.043	0
73	Epiretinal membrane	70	Female	-	1165.77	0
74	Epiretinal membrane	68	Male	-	5407.6
75	Macular hole	69	Female	-	0
76	Macular hole	56	Female	-	854.442
77	Macular hole	53	Male	-	2918.16
78	Macular hole	70	Female	-	347.106
79	Macular hole	69	Female	-	1069.09	0
80	Macular hole	89	Male	-	2208.62	10.2827
81	Macular hole	65	Male	-	0	0
82	Macular hole	49	Female	-	833.463	0
83	Macular hole	76	Female	-	347.106
84	Beçhet disease	45	Female	-	5056.18	15.3887	Uveitis	26	Steroidal eye drop
85	Beçhet disease	58	Male	-	881.279	11.9847	Uveitis	455	Oral prednisolone 1 mg 5 months before
86	Beçhet disease	33	Female	-	995.915	0	Uveitis	396	Adalimumab 1 month before
87	Beçhet disease	59	Male	-	4064.34		Uveitis neuritis	1913	Adalimumab 20 months before
88	Beçhet disease	58	Male	-	1114.8	89.685	less inflammation (vitrectomy performed for OCV)	515	No treatment
89	Beçhet disease	31	Male	-	2413.48	36.662	Uveitis	508	Adalimumab 1 month before
90	Beçhet disease	31	Male	-	1078.95	0	posterior vitreous detachment	2	No treatment
