# Supplementary material for: Comprehensive Proteomic Profiling of Vitreous Humor in Ocular Sarcoidosis Compared with Other Vitreoretinal Diseases
Source: J Clin Med. 2022 Jun 22;11(13):3606. doi: 10.3390/jcm11133606 (PMC9267904; doi:10.3390/jcm11133606)
Supplement: Supplementary file 1 [file jcm-11-03606-s001.zip › Table S2.xlsx]

## Sheet: Table S2
Table S2. Results of comprehensive protein expression levels in 8 females and 2 males with ocular sarcoidosis
	Female									Male			Fold difference [female/male]	Only expressed in female	Only expressed in male
Protein names	Case 1	Case 2	Case 3	Case 4	Case 5	Case 6	Case 7	Case 8	Mean (n=8)	Case 1	Case 2	Mean (n=2)
Junctional adhesion molecule B	3287.33	1251.21	4724.65	0	2299.47	2162.6	3741.27	2437.47	2488	3571.55	1797.12	2684.33	0.926859	-	-
Histone-binding protein RBBP4	0	0	0	0	0	0	0	0	0	0	1306.93	653.463	0	-	+
Phosphoserine aminotransferase	371.255	0	0	0	0	0	0	0	46.4068	0	0	0	NAN	-	-
Chitinase-3-like protein 2	119794	110444	15357.7	27911.5	93523.7	43343.2	79948.1	104306	74328.6	48986.3	671338	360162	0.206375	-	-
Neutrophil gelatinase-associated lipocalin	104585	216913	24627.9	64290.7	63048.1	46138.3	88045.1	245951	106700	59363.3	653759	356561	0.299247	-	-
Dihydropteridine reductase	6388.3	2370.58	1790.91	2954.23	1369.49	6937.3	7624.89	8030.46	4683.27	3849.67	12531.5	8190.6	0.571786	-	-
Interleukin enhancer-binding factor 3	0	0	0	0	0	0	0	378.069	47.2586	0	0	0	NAN	-	-
GDP-L-fucose synthase	779.374	0	0	0	821.178	0	656.061	675.64	366.532	438.289	1737.67	1087.98	0.336892	-	-
Ubiquitin thioesterase OTUB1	619.01	0	0	0	0	1069.2	819.065	1919.63	553.363	696.643	4086.96	2391.8	0.231358	-	-
Transforming growth factor-beta-induced protein ig-h3	255853	569202	26301.7	197562	102900	392129	79183.5	254876	234751	303581	622106	462843	0.507193	-	-
Complement C1s subcomponent	372948	249917	118249	302094	301768	530364	278719	457070	326391	316278	605958	461118	0.707825	-	-
Zygote arrest protein 1	439.789	0	0	0	0	548.264	545.909	0	191.745	0	1307.38	653.689	0.293328	-	-
Hydroxyacyl-coenzyme A dehydrogenase, mitochondrial	458.463	0	0	0	0	0	278.192	0	92.0818	0	537.607	268.803	0.342562	-	-
Methionine adenosyltransferase 2 subunit beta	0	0	0	0	1346.51	0	0	0	168.314	0	3182.08	1591.04	0.105789	-	-
28 kDa heat- and acid-stable phosphoprotein	0	0	0	0	0	0	0	0	0	0	648.62	324.31	0	-	+
Chromobox protein homolog 3	0	0	0	0	508.963	0	0	0	63.6204	0	768.882	384.441	0.165488	-	-
3'(2'),5'-bisphosphate nucleotidase 1	938.772	0	0	863.301	0	2109.26	382.119	755.21	631.082	0	1005.71	502.853	1.255	-	-
Adenylate kinase 2, mitochondrial	0	0	0	0	0	0	0	0	0	0	2893.07	1446.54	0	-	+
Lamina-associated polypeptide 2, isoforms beta/gamma	648.336	0	431.518	0	0	0	0	0	134.982	0	0	0	NAN	-	-
Histidine--tRNA ligase, cytoplasmic	0	0	0	0	0	0	0	0	0	0	1242.92	621.46	0	-	+
Coatomer subunit beta'	0	0	0	0	0	0	0	0	0	0	488.324	244.162	0	-	+
Leukocyte immunoglobulin-like receptor subfamily B member 5	0	793.264	0	731.637	0	1315.13	424.171	687.923	494.015	0	1677.66	838.83	0.588934	-	-
Protein NYNRIN	883.249	3533.23	781.953	0	2571.25	1546.82	3168.99	0	1560.69	0	0	0	NAN	-	-
Microtubule-associated protein RP/EB family member 1	542.855	0	0	0	0	0	0	0	67.8569	0	12615	6307.5	0.0107581	-	-
Tropomyosin alpha-3 chain	1016.55	0	0	751.772	2082.83	0	0	992.24	605.423	655.61	17686.9	9171.24	0.0660133	-	-
[Protein ADP-ribosylarginine] hydrolase	0	0	0	0	0	0	0	0	0	0	1307.07	653.533	0	-	+
Small nuclear ribonucleoprotein Sm D3	352.916	0	0	0	1636.13	382.127	0	0	296.397	0	584.788	292.394	1.01369	-	-
Hepatoma-derived growth factor	3278.87	0	0	0	4855.07	623.104	2218.93	1894.78	1608.85	0	15390.7	7695.35	0.209067	-	-
Crk-like protein	0	0	0	0	0	0	0	0	0	372.32	2311.38	1341.85	0	-	+
Fibroleukin	1351.02	0	365.383	1120.41	1001.55	5930.63	761.481	4321.16	1856.45	987.273	483.515	735.394	2.52443	-	-
Vacuolar protein sorting-associated protein 26A	0	0	0	0	0	0	0	0	0	0	1535.98	767.989	0	-	+
Ubiquitin carboxyl-terminal hydrolase 14	340.35	0	0	0	329.565	0	0	0	83.7394	0	2026.02	1013.01	0.0826641	-	-
Thioredoxin reductase 1, cytoplasmic	3067.4	0	0	0	0	0	742.028	0	476.178	407.831	4356.27	2382.05	0.199903	-	-
Endothelial differentiation-related factor 1	0	0	0	0	698.192	0	0	0	87.274	0	2745.53	1372.77	0.0635753	-	-
60 kDa SS-A/Ro ribonucleoprotein	0	0	0	0	972.452	0	0	0	121.556	0	0	0	NAN	-	-
Prenylcysteine oxidase 1	0	680.356	0	4435.75	423.805	4729.66	0	6462.66	2091.53	0	0	0	NAN	-	-
Tyrosine-protein kinase CSK	951.446	0	0	0	0	0	0	0	118.931	356.274	5063.72	2710	0.0438859	-	-
Endoplasmic reticulum chaperone BiP	176957	90617.6	88638.1	113736	208969	143060	167265	204744	149248	238119	260021	249070	0.599223	-	-
Myristoylated alanine-rich C-kinase substrate	1482.53	0	0	0	2014.86	0	0	0	437.174	0	1252.91	626.455	0.697854	-	-
Leucyl-cystinyl aminopeptidase	0	0	0	0	0	0	0	0	0	335.026	0	167.513	0	-	+
Thioredoxin-like protein 1	0	0	0	0	0	0	0	0	0	0	713.463	356.732	0	-	+
PTB domain-containing engulfment adapter protein 1	753.651	995.491	685.113	0	1757.75	0	4212.05	1489.06	1236.64	735.039	1492.16	1113.6	1.11049	-	-
60S ribosomal protein L11	0	0	0	0	661.272	0	0	0	82.659	0	0	0	N/A	+	-
Secernin-1	0	0	0	0	0	0	0	0	0	0	988.653	494.326	0	-	+
Enolase-phosphatase E1	0	0	0	0	0	0	0	0	0	0	300.25	150.125	0	-	+
Heat shock protein 105 kDa	0	0	0	0	0	0	0	0	0	513.972	516.171	515.072	0	-	+
GTPase IMAP family member 4	3071.52	0	0	1085.75	3553.19	816.195	690.847	1158.18	1296.96	0	11886.4	5943.21	0.218226	-	-
Delta(3,5)-Delta(2,4)-dienoyl-CoA isomerase, mitochondrial	1015.29	0	0	0	0	0	401.72	540.401	244.677	0	1313.27	656.637	0.372621	-	-
Isopentenyl-diphosphate Delta-isomerase 1	0	0	0	0	0	0	0	0	0	0	1637.9	818.95	0	-	+
Nuclear migration protein nudC	0	0	0	0	0	948.9	0	0	118.613	0	0	0	N/A	+	-
Paired immunoglobulin-like type 2 receptor alpha	994.919	0	0	2881.07	767.796	3438.85	494.365	835.601	1176.57	590.489	3724.98	2157.73	0.545283	-	-
Beta-arrestin-1	1138	0	0	0	0	424.778	498.709	0	257.686	563.657	3293.6	1928.63	0.133611	-	-
EH domain-containing protein 1	0	0	0	0	0	381.351	0	0	47.6689	0	0	0	NAN	-	-
Fructose-bisphosphate aldolase A	857130	909468	610058	292852	862965	229511	1.11541e+06	1.57044e+06	805979	937010	3.28708e+06	2.11204e+06	0.381611	-	-
Septin-6	0	0	0	0	0	0	0	0	0	0	1409.3	704.648	0	-	+
Serine/arginine-rich splicing factor 8	0	0	0	0	0	0	0	0	0	0	586.966	293.483	0	-	+
Thimet oligopeptidase	347.954	0	0	0	214.816	0	0	0	70.3463	0	0	0	NAN	-	-
Serpin B7	0	0	0	450.371	1374.36	698.249	612.812	281.786	427.197	615.561	3170.92	1893.24	0.225643	-	-
Glycine--tRNA ligase	0	0	0	0	0	0	0	0	0	0	269.409	134.704	0	-	+
Protein phosphatase 1F	652.083	457.16	0	1022.43	534.291	985.351	387.529	769.08	600.99	0	1995.52	997.759	0.60234	-	-
Platelet-activating factor acetylhydrolase	0	0	0	1574.41	0	9783.66	0	31875.4	5404.18	0	1461.25	730.624	7.39667	-	-
Microtubule-associated protein 4	3286	0	0	0	4588.41	0	0	0	984.302	0	27400.2	13700.1	0.0718463	-	-
3-hydroxybutyrate dehydrogenase type 2	431.875	0	0	0	1461.74	0	402.38	0	286.999	0	1457.19	728.595	0.393908	-	-
Pyridoxal phosphate homeostasis protein	0	0	0	0	414.045	0	720.387	550.958	210.674	0	3877.49	1938.74	0.108665	-	-
Protein kinase C and casein kinase substrate in neurons protein 2	396.968	0	0	0	1093.16	0	496.109	0	248.279	0	7616.06	3808.03	0.0651989	-	-
F-actin-capping protein subunit alpha-1	1884.17	0	0	0	1698.4	0	582.527	5081.94	1155.88	1083.61	18874.5	9979.04	0.115831	-	-
Guanine nucleotide-binding protein G(i) subunit alpha-2	1401.41	0	0	0	1617.83	0	661.388	913.873	574.313	649.437	5409.43	3029.43	0.189578	-	-
Serine/threonine-protein phosphatase PP1-alpha catalytic subunit	618.826	0	0	0	0	0	0	0	77.3532	0	2598.9	1299.45	0.0595276	-	-
Sphingomyelin phosphodiesterase	0	0	0	737.69	349.236	770.748	0	0	232.209	1241.44	224.432	732.934	0.316821	-	-
Protein farnesyltransferase/geranylgeranyltransferase type-1 subunit alpha	0	0	0	0	0	0	0	0	0	0	2187.92	1093.96	0	-	+
SH3 domain-binding glutamic acid-rich-like protein	0	0	0	0	0	0	0	0	0	0	2344.26	1172.13	0	-	+
Eukaryotic translation initiation factor 2 subunit 1	0	0	0	0	0	0	0	0	0	0	3187.36	1593.68	0	-	+
Protein NipSnap homolog 2	1407.5	1001.81	0	0	0	2471.37	1557.3	930.042	921.003	336.613	4480.36	2408.49	0.382399	-	-
DNA-(apurinic or apyrimidinic site) lyase	0	0	0	0	858.893	2106.06	0	0	370.62	857.626	2092.03	1474.83	0.251297	-	-
Cysteine and glycine-rich protein 1	362.306	0	0	888.722	655.917	1546.01	0	1309.1	595.257	833.687	16614.1	8723.91	0.0682328	-	-
T-complex protein 1 subunit eta	0	0	0	1737.2	0	0	0	0	217.149	0	0	0	NAN	-	-
Sorting nexin-2	5268.53	0	0	618.256	1750.93	1417.4	0	1516.68	1321.47	970.658	17848.2	9409.43	0.140442	-	-
Tumor necrosis factor ligand superfamily member 13B	0	0	0	1414.55	0	978.009	0	960.807	419.17	453.257	1579.09	1016.17	0.412498	-	-
Calcyclin-binding protein	0	0	0	0	0	0	0	0	0	0	1825.21	912.606	0	-	+
Heterogeneous nuclear ribonucleoprotein A/B	522.145	0	0	0	555.552	0	0	0	134.712	0	3234.3	1617.15	0.0833021	-	-
C-C motif chemokine 2	0	0	0	1424.63	0	0	0	0	178.079	0	728.331	364.165	0.489007	-	-
HLA class I histocompatibility antigen, B-15 alpha chain	1851.05	0	7028.88	11208.7	3304.37	9903.65	1371.27	16773.2	6430.13	1792.04	5664.39	3728.22	1.72472	-	-
Activator of 90 kDa heat shock protein ATPase homolog 1	0	0	0	0	0	0	0	0	0	0	483.929	241.964	0	-	+
Nuclease-sensitive element-binding protein 1	0	0	0	0	0	0	0	0	0	0	1062.76	531.378	0	-	+
Glyoxylate reductase/hydroxypyruvate reductase	0	0	0	0	514.016	0	0	0	64.252	0	2662.25	1331.13	0.0482688	-	-
T-complex protein 1 subunit zeta	0	0	0	0	0	0	0	0	0	0	504.149	252.074	0	-	+
Multifunctional protein ADE2	0	0	0	0	0	689.741	0	0	86.2177	0	0	0	NAN	-	-
Peptidyl-prolyl cis-trans isomerase FKBP4	0	0	0	0	0	0	0	0	0	0	1237.02	618.508	0	-	+
DNA damage-binding protein 1	0	598.537	0	0	0	0	0	0	74.8172	0	810.964	405.482	0.184514	-	-
Adenylosuccinate synthetase isozyme 2	0	0	0	0	0	0	0	0	0	265.488	0	132.744	0	-	+
Suppressor of tumorigenicity 14 protein	931.425	2268.78	1818.61	1213.7	1615.86	1708.6	1526.87	1085.75	1521.2	0	0	0	NAN	-	-
Antileukoproteinase	0	2314.76	0	0	1536.99	0	0	1121.89	621.704	0	0	0	NAN	-	-
Adipocyte plasma membrane-associated protein	0	0	0	1288.03	0	0	0	6856.33	1018.04	0	0	0	NAN	-	-
Podocan	0	0	0	1955.44	0	1882.8	0	0	479.78	0	0	0	NAN	-	-
Keratin, type II cuticular Hb5	0	0	0	0	0	0	0	0	0	0	1531.13	765.565	0	-	+
Glial fibrillary acidic protein	0	0	0	0	25197.8	0	0	0	3149.72	0	0	0	NAN	-	-
Biliverdin reductase A	2215.79	0	0	1061.34	493.788	2434.61	712.138	1709.62	1078.41	425.835	9343.79	4884.81	0.220768	-	-
Myosin-14	0	0	0	0	1878.74	0	0	0	234.842	0	0	0	NAN	-	-
Eukaryotic translation initiation factor 3 subunit H	0	0	0	0	214.848	451.224	0	694.64	170.089	351.921	562.201	457.061	0.372136	-	-
Retinal guanylyl cyclase 1	0	0	0	0	0	0	0	0	0	658.221	0	329.111	0	-	+
Flavin reductase (NADPH)	6925.7	0	0	0	12668.5	1578.86	7733.09	6782.18	4461.04	2967.69	51818.3	27393	0.162853	-	-
Epidermal growth factor receptor	0	0	0	1084.08	1023.22	2149.67	0	542.375	599.919	411.35	0	205.675	2.91683	-	-
Adaptin ear-binding coat-associated protein 2	0	0	0	0	0	0	0	0	0	0	722.17	361.085	0	-	+
Leukocyte immunoglobulin-like receptor subfamily B member 4	383.324	0	0	0	0	930.684	288.233	1893.09	436.917	0	830.125	415.063	1.05265	-	-
Leptin	0	0	0	0	0	1678.98	0	0	209.872	0	0	0	NAN	-	-
Apolipoprotein F	0	0	0	0	0	0	0	860.045	107.506	0	0	0	NAN	-	-
Serine/threonine-protein phosphatase 2A 65 kDa regulatory subunit A alpha isoform	0	0	0	0	0	0	0	0	0	0	2598.44	1299.22	0	-	+
Kallikrein-5	0	752.765	0	0	0	0	0	0	94.0956	0	0	0	NAN	-	-
Aminoacyl tRNA synthase complex-interacting multifunctional protein 1	0	0	0	0	340.497	433.546	0	669.184	180.403	607.464	2289.78	1448.62	0.124534	-	-
Adenosylhomocysteinase	437.572	0	521.967	0	305.324	0	0	0	158.108	741.147	1284.83	1012.99	0.156081	-	-
Dipeptidase 2	0	0	0	0	0	0	0	1604.79	200.599	0	0	0	NAN	-	-
RNA-binding protein 3	563.964	2106.03	0	1318.14	2207.91	0	0	0	774.507	0	4086.67	2043.34	0.37904	-	-
A disintegrin and metalloproteinase with thrombospondin motifs 1	0	0	0	0	0	4005.77	0	0	500.722	0	0	0	NAN	-	-
Preg0cy zone protein	252.014	0	0	3391.08	0	9582.69	0	4203.26	2178.63	0	0	0	NAN	-	-
Periostin	0	0	0	959.718	0	14727.1	0	3411.98	2387.35	0	696.601	348.3	6.8543	-	-
Multimerin-2	0	0	0	0	0	1196.94	0	0	149.618	0	0	0	NAN	-	-
Protein ABHD14A	0	0	0	1314.53	0	802.084	0	0	264.577	0	0	0	NAN	-	-
Regenerating islet-derived protein 3-alpha	0	0	0	1889.17	0	1416.67	0	0	413.23	0	0	0	NAN	-	-
Actin-related protein 2/3 complex subunit 3	1736.94	0	0	1020.21	1418.72	957.197	750.737	2691.48	1071.91	1781.88	10098.3	5940.07	0.180454	-	-
Dual specificity protein phosphatase 3	0	0	0	0	0	0	0	496.027	62.0034	0	3650.43	1825.21	0.0339705	-	-
Formin-binding protein 1	1422.98	0	0	0	2199.43	0	0	0	452.802	0	9088	4544	0.0996484	-	-
Proprotein convertase subtilisin/kexin type 5	537.513	0	686.671	0	0	0	340.796	0	195.622	620.051	0	310.026	0.630988	-	-
Cartilage intermediate layer protein 2	0	243.585	0	472.637	194.851	519.222	0	249.901	210.024	0	298.946	149.473	1.4051	-	-
Filaggrin	0	0	0	0	38870.4	0	0	0	4858.81	0	0	0	NAN	-	-
N-acylglucosamine 2-epimerase	648.893	0	0	0	172.814	0	0	0	102.713	0	1269.16	634.581	0.16186	-	-
Granulocyte-macrophage colony-stimulating factor receptor subunit alpha	0	0	0	0	0	2712.14	0	841.013	444.145	892.366	439.714	666.04	0.666844	-	-
Deoxynucleoside triphosphate triphosphohydrolase SAMHD1	1125.72	0	0	0	0	305.784	0	0	178.937	0	1715.25	857.624	0.208643	-	-
Adenosine kinase	567.414	0	0	0	0	331.208	243.349	0	142.746	355.197	1588.51	971.854	0.146881	-	-
Protein-glutamine gamma-glutamyltransferase 2	0	0	0	0	0	1766.95	0	0	220.869	0	2502.23	1251.11	0.176538	-	-
Vacuolar protein sorting-associated protein 35	2125	0	0	0	1794.93	0	0	1655.19	696.889	580.457	10937.8	5759.15	0.121006	-	-
Calpastatin	1045.06	0	0	0	907.431	0	371.359	463.41	348.408	169.249	12360.9	6265.08	0.055611	-	-
60S ribosomal protein L29	0	0	0	0	0	0	3123.01	0	390.376	0	0	0	NAN	-	-
Maleylacetoacetate isomerase	0	0	0	0	0	403.626	0	0	50.4533	0	0	0	NAN	-	-
Alpha-1,6-mannosyl-glycoprotein 2-beta-N-acetylglucosaminyltransferase	0	0	0	0	0	1115.18	0	0	139.397	519.006	0	259.503	0.537169	-	-
Collagen alpha-1(III) chain	0	675.766	0	0	0	999.998	0	0	209.47	0	1132.67	566.336	0.36987	-	-
5-phosphohydroxy-L-lysine phospho-lyase	0	0	0	2924.1	376.942	3037.57	581.394	4691.64	1451.46	0	6029.22	3014.61	0.481474	-	-
Integrin beta-2	1004.42	0	289.599	920.731	499.017	1391.19	3344.8	6686.2	1766.99	492.076	4900.32	2696.2	0.655366	-	-
EH domain-containing protein 4	0	0	0	0	0	0	0	0	0	0	1153.28	576.641	0	-	+
Exostosin-1	0	0	0	0	0	369.883	0	291.062	82.6181	473.885	0	236.942	0.348685	-	-
Coronin-1C	325.011	0	0	0	0	0	0	0	40.6264	0	1346.76	673.378	0.0603322	-	-
Coronin-1B	910.893	0	0	0	1004.04	0	0	0	239.367	0	4966.01	2483.01	0.0964022	-	-
Leucine-rich repeat and immunoglobulin-like domain-containing nogo receptor-interacting protein 1	0	0	0	0	0	0	0	0	0	742.627	0	371.314	0	-	+
Ras-related protein Rab-11A	1701.13	0	436.986	0	2668.73	568.456	1335.58	1875.77	1073.33	895.743	2037.06	1466.4	0.731948	-	-
Tumor necrosis factor-inducible gene 6 protein	0	0	0	0	0	2008.76	1436.32	1003.73	556.102	0	0	0	NAN	-	-
Delta and Notch-like epidermal growth factor-related receptor	527.452	0	712.946	1820.72	0	1829.31	0	0	611.304	1256.9	484	870.452	0.702284	-	-
Poly(rC)-binding protein 1	0	0	0	0	564.982	0	0	0	70.6227	0	3274.29	1637.14	0.0431378	-	-
Proliferating cell nuclear antigen	0	648.108	0	0	0	0	0	0	81.0135	2810.01	0	1405.01	0.0576605	-	-
Apolipoprotein C-III	0	0	0	1064.1	0	1840.35	0	4219.84	890.536	0	0	0	NAN	-	-
L-amino-acid oxidase	3087.84	0	0	9134.34	0	14847.8	344.837	7901.92	4414.59	0	5164.63	2582.32	1.70955	-	-
CapZ-interacting protein	0	0	535.676	0	0	0	2184.61	0	340.036	885.561	2676.49	1781.03	0.190921	-	-
Myeloperoxidase	0	0	0	1932.83	0	0	0	1223.1	394.49	0	3670.36	1835.18	0.21496	-	-
HLA class II histocompatibility antigen, DR alpha chain	0	0	0	1229.62	0	2733.12	0	0	495.343	0	0	0	NAN	-	-
Interleukin-27 subunit beta	809.118	549.769	0	2195.8	547.474	3206.59	589.195	2466.11	1295.51	539.017	1620.39	1079.71	1.19987	-	-
Mitogen-activated protein kinase 14	0	0	0	0	0	0	0	0	0	0	798.571	399.286	0	-	+
ADP-ribose glycohydrolase ARH3	1458.11	0	0	317.026	939.285	194.771	1005	1707.78	702.746	0	6602.67	3301.34	0.212867	-	-
SAP domain-containing ribonucleoprotein	0	0	0	0	0	0	0	0	0	0	655.799	327.899	0	-	+
Heterogeneous nuclear ribonucleoprotein D0	1655.41	0	0	1461.02	3542.33	2344.2	1060.55	3531.08	1699.32	2667.42	11861.5	7264.48	0.233922	-	-
Neuroblast differentiation-associated protein AHNAK	0	0	0	0	2902.45	0	0	0	362.806	0	0	0	NAN	-	-
V-type proton ATPase catalytic subunit A	1354.44	0	0	0	0	0	0	0	169.305	0	1870.4	935.2	0.181036	-	-
Hexokinase-3	0	0	0	0	0	1404.34	0	0	175.542	390.776	17575.6	8983.19	0.0195412	-	-
Signal transducer and activator of transcription 1-alpha/beta	1297.96	0	0	0	0	712.764	0	3354.4	670.641	0	8785.06	4392.53	0.152678	-	-
Serine/threonine-protein phosphatase CPPED1	2839.9	0	0	0	3703.84	1688.79	1656.99	3859.95	1718.68	0	7933.08	3966.54	0.433295	-	-
Low affinity immunoglobulin gamma Fc region receptor III-B	0	515.436	0	1977.79	0	0	0	835.149	416.047	0	3173.79	1586.89	0.262177	-	-
B-lymphocyte antigen CD20	0	0	0	0	0	0	539.242	0	67.4053	0	0	0	NAN	-	-
Aldehyde dehydrogenase family 16 member A1	0	947.633	0	0	442.322	0	849.138	0	279.887	0	1326.2	663.101	0.422088	-	-
Cytoplasmic aconitate hydratase	1315.08	0	0	0	426.532	699.553	673.135	1433.73	568.504	0	6552.15	3276.08	0.173532	-	-
Glutamate dehydrogenase 1, mitochondrial	8655.85	0	0	1644.74	4737.36	347.24	5880.59	5717.28	3372.88	3667.72	10956.3	7312.02	0.461279	-	-
Pyridoxal kinase	865.023	0	0	0	1120.12	0	1025.51	1399.34	551.249	764.796	8191.05	4477.92	0.123104	-	-
Mitogen-activated protein kinase 1	844.293	0	0	0	0	0	0	0	105.537	0	2342.27	1171.13	0.0901149	-	-
Perilipin-3	0	0	0	0	0	0	0	0	0	0	987.956	493.978	0	-	+
26S proteasome non-ATPase regulatory subunit 12	0	0	0	0	2008.38	0	0	0	251.048	0	0	0	NAN	-	-
Peptidyl-prolyl cis-trans isomerase FKBP5	0	0	0	707.621	874.454	757.454	0	558.857	362.298	0	3061.79	1530.9	0.236658	-	-
Dihydropyrimidine dehydrogenase [NADP(+)]	0	0	0	0	0	0	0	557.065	69.6331	0	1673.63	836.817	0.0832119	-	-
Polyadenylate-binding protein 1	313.538	0	0	720.556	481.529	516.01	364.358	681.04	384.629	375.422	2170.1	1272.76	0.302201	-	-
Protein NipSnap homolog 3A	0	0	0	0	467.107	0	576.571	0	130.46	380.799	1093.87	737.335	0.176934	-	-
Dipeptidyl aminopeptidase-like protein 6	761.694	0	0	0	565.159	383.179	372.195	0	260.278	930.47	287.668	609.069	0.427338	-	-
U1 small nuclear ribonucleoprotein A	0	0	0	620.763	3187.19	2043.76	0	0	731.464	0	0	0	NAN	-	-
Disintegrin and metalloproteinase domain-containing protein 10	0	452.988	0	0	518.644	0	363.077	0	166.839	633.688	731.083	682.385	0.244493	-	-
Growth arrest-specific protein 1	0	0	0	0	0	664.701	0	0	83.0876	821.416	0	410.708	0.202303	-	-
Glutamine synthetase	0	0	0	0	0	0	0	0	0	0	1233.31	616.657	0	-	+
UV excision repair protein RAD23 homolog B	2019.85	0	757.701	245.075	1774.05	1349.77	716.11	2300.3	1145.36	1287.03	5770.63	3528.83	0.324571	-	-
Protocadherin-17	0	0	0	0	0	0	0	0	0	694.374	0	347.187	0	-	+
Drebrin-like protein	668.814	0	0	0	1351.39	927.649	0	412.149	420	1719.7	11170.4	6445.04	0.0651664	-	-
Wiskott-Aldrich syndrome protein	0	0	0	0	0	0	0	0	0	0	2456.46	1228.23	0	-	+
ATP-dependent DNA helicase Q1	0	0	0	0	0	0	0	0	0	0	465.999	233	0	-	+
Bridging integrator 2	0	0	0	0	0	0	0	0	0	0	1480.36	740.182	0	-	+
Proteasome subunit beta type-9	4604.48	0	0	842.322	0	1989.87	0	2737.51	1271.77	0	12616.1	6308.03	0.201612	-	-
Neutrophil cytosol factor 2	0	0	0	0	0	0	0	0	0	0	1080.49	540.243	0	-	+
Leucine-rich repeat flightless-interacting protein 1	927.417	0	0	0	0	0	0	0	115.927	0	3762.65	1881.32	0.06162	-	-
CD48 antigen	3378	903.35	500.204	1452.46	1273.03	3117.2	3735.41	14584.2	3617.98	614.18	1437.63	1025.9	3.52662	-	-
Leucine-rich PPR motif-containing protein, mitochondrial	0	0	0	685.275	0	1376.24	0	0	257.69	0	0	0	NAN	-	-
Kinesin-1 heavy chain	0	0	443.86	0	0	0	0	0	55.4825	0	272.697	136.349	0.406916	-	-
Nucleoside diphosphate kinase B	0	0	0	919.688	0	0	0	0	114.961	0	467.191	233.596	0.492136	-	-
Ras-related protein Rab-21	577.677	0	0	0	443.868	0	0	0	127.693	0	855.582	427.791	0.298494	-	-
Septin-11	0	0	0	0	0	0	0	0	0	0	430.489	215.245	0	-	+
Phosphoacetylglucosamine mutase	0	0	0	0	0	0	0	0	0	0	339.042	169.521	0	-	+
Ester hydrolase C11orf54	0	0	0	0	925.111	0	273.418	0	149.816	0	1219.87	609.933	0.245627	-	-
Histamine N-methyltransferase	0	0	0	0	428.254	0	466.338	456.842	168.929	0	0	0	NAN	-	-
Adhesion G protein-coupled receptor B3	0	0	0	0	0	0	0	0	0	390.802	0	195.401	0	-	+
Non-secretory ribonuclease	0	0	0	680.569	0	673.374	0	0	169.243	0	1074.45	537.226	0.315031	-	-
Deoxyuridine 5'-triphosphate nucleotidohydrolase, mitochondrial	0	0	0	0	0	257.646	0	0	32.2057	0	1239.39	619.696	0.0519703	-	-
Programmed cell death 6-interacting protein	0	0	0	0	422.197	0	0	421.629	105.478	384.828	6272.16	3328.5	0.0316895	-	-
ATP-binding cassette sub-family E member 1	0	0	0	0	0	0	0	0	0	0	637.662	318.831	0	-	+
Lambda-crystallin homolog	333.566	0	0	0	0	0	0	0	41.6957	0	629.316	314.658	0.132511	-	-
Elongation factor 1-delta	0	0	0	0	0	0	0	0	0	0	871.085	435.542	0	-	+
GTP-binding nuclear protein Ran	997.891	513.143	863.676	832.026	1430.73	2109.15	1279.83	2437.96	1308.05	328.971	16487.5	8408.23	0.155568	-	-
EF-hand domain-containing protein D2	0	0	0	0	0	0	0	0	0	0	3253.17	1626.59	0	-	+
N-myc-interactor	0	0	0	0	0	0	0	0	0	0	680.515	340.258	0	-	+
Inositol monophosphatase 1	0	0	0	0	814.095	0	0	0	101.762	0	1534.21	767.105	0.132657	-	-
Peptidyl-prolyl cis-trans isomerase FKBP1A	0	0	0	0	0	1178.24	0	518.424	212.083	0	1923.64	961.818	0.220502	-	-
Small ubiquitin-related modifier 4	996.364	0	573.302	0	2028.53	1410.02	1673.54	2086.04	1095.98	698.636	4899.34	2798.99	0.391562	-	-
26S proteasome non-ATPase regulatory subunit 10	0	0	0	0	0	0	0	0	0	0	269.49	134.745	0	-	+
Peptidyl-prolyl cis-trans isomerase-like 1	0	0	0	0	596.413	0	0	399.465	124.485	0	807.603	403.802	0.308282	-	-
Protein S100-A16	0	0	0	0	0	402.71	0	0	50.3387	0	0	0	NAN	-	-
Acyl-coenzyme A thioesterase 13	0	0	0	0	331.867	0	0	0	41.4833	0	352.724	176.362	0.235217	-	-
Serine-threonine kinase receptor-associated protein	0	0	0	0	0	0	0	0	0	0	445.35	222.675	0	-	+
Immunoglobulin heavy variable 3-30-5	0	0	0	0	652.521	0	0	0	81.5651	0	0	0	N/A	+	-
10 kDa heat shock protein, mitochondrial	946.027	0	0	0	368.771	0	898.333	0	276.641	187.791	2400.74	1294.26	0.213744	-	-
Kynureninase	437.312	0	0	0	0	0	0	0	54.664	0	1852.18	926.092	0.0590265	-	-
Calcium-binding protein 39	0	0	0	0	0	0	0	0	0	0	4022.99	2011.49	0	-	+
Protein phosphatase 1 regulatory subunit 7	372.317	0	0	0	966.572	595.476	0	1514.15	431.065	457.233	5596.99	3027.11	0.142401	-	-
Apoptosis regulator BAX	0	0	0	0	0	0	0	0	0	0	856.587	428.294	0	-	+
14-3-3 protein theta	620.08	0	0	0	758.65	758.81	0	0	267.193	0	2801.91	1400.95	0.190722	-	-
AP-1 complex subunit beta-1	539.037	0	0	0	0	0	0	0	67.3797	973.599	4300.01	2636.81	0.0255535	-	-
Proteasome activator complex subunit 2	0	0	0	0	0	0	0	0	0	0	2740.59	1370.29	0	-	+
Adenylosuccinate synthetase isozyme 1	0	0	0	0	0	342.66	0	0	42.8325	0	0	0	NAN	-	-
Heterogeneous nuclear ribonucleoprotein L	0	0	0	1179.99	757.486	1363.22	0	0	412.588	0	945.884	472.942	0.872386	-	-
Acidic leucine-rich nuclear phosphoprotein 32 family member E	491.112	379.979	0	707.804	0	587.063	0	0	270.745	779.254	2640.36	1709.81	0.158348	-	-
Prolactin-inducible protein	0	0	0	0	0	0	0	578.421	72.3027	929.682	0	464.841	0.155543	-	-
Prolyl 4-hydroxylase subunit alpha-1	0	0	0	0	0	0	0	531.576	66.4471	0	0	0	NAN	-	-
Rho GTPase-activating protein 1	0	0	0	0	0	267.323	0	0	33.4154	0	0	0	NAN	-	-
26S proteasome non-ATPase regulatory subunit 5	0	0	0	0	0	1426.27	0	0	178.284	0	389.04	194.52	0.916534	-	-
26S proteasome non-ATPase regulatory subunit 13	0	0	0	0	0	0	0	0	0	0	1238.82	619.411	0	-	+
Aflatoxin B1 aldehyde reductase member 2	0	0	0	0	325.434	0	0	0	40.6792	0	1216.57	608.287	0.0668751	-	-
Alpha-protein kinase 2	0	0	0	503.145	0	0	0	433.144	117.036	0	0	0	NAN	-	-
Amyloid beta A4 precursor protein-binding family B member 1-interacting protein	0	0	0	446.592	0	0	0	513.433	120.003	0	0	0	NAN	-	-
Nucleosome assembly protein 1-like 4	0	0	0	0	0	0	0	0	0	0	533.989	266.994	0	-	+
Heterogeneous nuclear ribonucleoproteins C1/C2	663.43	567.892	0	1356.38	4306.85	2319.91	1156.92	673.651	1380.63	1019.49	3810.99	2415.24	0.571632	-	-
Rho GTPase-activating protein 25	0	0	0	0	0	0	0	0	0	0	1767.06	883.529	0	-	+
Eukaryotic translation initiation factor 5A-1-like	0	0	0	428.26	317.141	290.637	0	0	129.505	0	2204	1102	0.117518	-	-
Branched-chain-amino-acid aminotransferase, cytosolic	0	0	0	0	0	1812.88	1475.39	0	411.035	0	6126.8	3063.4	0.134176	-	-
Keratin, type I cytoskeletal 23	0	0	0	0	257.099	0	0	0	32.1374	0	339.789	169.895	0.189161	-	-
Clathrin heavy chain 1	0	0	0	0	0	0	0	0	0	429.843	6282.83	3356.34	0	-	+
Serine/arginine-rich splicing factor 1	543.509	0	0	0	521.743	1656.77	567.652	561.004	481.335	549.478	741.672	645.575	0.745591	-	-
COP9 signalosome complex subunit 4	330.761	0	0	0	0	0	0	0	41.3451	0	737.52	368.76	0.112119	-	-
Aminopeptidase B	0	0	0	0	490.183	518.97	0	804.303	226.682	0	2652.64	1326.32	0.17091	-	-
Fatty acid synthase	0	0	0	698.948	0	0	0	0	87.3685	0	0	0	NAN	-	-
Actin-like protein 6A	0	0	0	0	1911.11	0	0	0	238.889	0	0	0	NAN	-	-
Activated RNA polymerase II transcriptional coactivator p15	0	0	0	0	0	0	0	253.451	31.6814	0	0	0	NAN	-	-
Hydroxyacylglutathione hydrolase, mitochondrial	0	0	0	0	0	0	0	0	0	0	360.002	180.001	0	-	+
HLA class II histocompatibility antigen gamma chain	0	0	0	2220.55	0	0	0	3709.51	741.258	0	0	0	NAN	-	-
Phosphoglucomutase-2	430.066	0	0	0	0	0	0	0	53.7582	0	935.557	467.778	0.114922	-	-
Serine/threonine-protein phosphatase 5	0	0	0	0	0	0	0	0	0	0	568.109	284.054	0	-	+
Formylglycine-generating enzyme	0	0	0	0	0	0	0	0	0	0	1513.92	756.96	0	-	+
Single-stranded DNA-binding protein, mitochondrial	1839.31	0	0	0	471.682	0	2127.38	1992.42	803.85	0	2738.74	1369.37	0.587022	-	-
Eukaryotic translation initiation factor 6	0	750.51	0	0	0	0	0	0	93.8137	0	0	0	NAN	-	-
Thioredoxin domain-containing protein 5	0	0	0	0	0	0	0	0	0	0	1147.61	573.806	0	-	+
Insulin-degrading enzyme	0	0	0	0	558.997	0	0	0	69.8746	0	0	0	NAN	-	-
General vesicular transport factor p115	0	0	0	0	0	0	0	0	0	0	761.416	380.708	0	-	+
Serine hydroxymethyltransferase, mitochondrial	504.849	0	394.795	878.719	0	0	0	0	222.295	0	337.843	168.921	1.31597	-	-
Twinfilin-2	0	0	0	0	0	701.3	0	499.34	150.08	0	3077.79	1538.9	0.0975245	-	-
RNA-binding protein FUS	0	0	0	0	0	0	0	0	0	0	1006.1	503.048	0	-	+
Bleomycin hydrolase	343.597	0	857.583	0	1059.65	359.507	0	1127.48	468.477	0	0	0	NAN	-	-
Immunoglobulin heavy constant alpha 1	0	0	0	2204.03	0	0	0	0	275.504	0	0	0	NAN	-	-
26S proteasome regulatory subunit 8	0	0	0	0	188.097	0	0	0	23.5121	0	248.502	124.251	0.18923	-	-
Inorganic pyrophosphatase	0	0	0	0	0	0	0	0	0	0	1125.74	562.871	0	-	+
Nucleoprotein TPR	0	0	242.751	0	0	0	0	0	30.3439	0	0	0	NAN	-	-
3-ketoacyl-CoA thiolase, mitochondrial	869.82	0	0	575.92	0	606.613	0	977.473	378.728	764.585	937.007	850.796	0.445146	-	-
Bisphosphoglycerate mutase	0	0	0	0	626.068	0	0	0	78.2584	0	0	0	NAN	-	-
Serine/threonine-protein phosphatase PP1-gamma catalytic subunit	0	0	0	0	0	309.947	0	0	38.7434	0	0	0	NAN	-	-
Xaa-Pro aminopeptidase 1	0	0	0	0	249.263	0	0	317.206	70.8086	0	1750.8	875.401	0.0808871	-	-
Phenylalanine--tRNA ligase beta subunit	0	0	0	0	0	0	0	0	0	0	273.789	136.894	0	-	+
Calmodulin-like protein 5	0	0	0	0	604.694	0	0	0	75.5868	0	0	0	NAN	-	-
Adenosine deaminase	295.42	0	321.613	703.475	1615.05	362.437	457.647	627.112	547.844	684.157	544.308	614.232	0.891916	-	-
Nucleosome assembly protein 1-like 1	0	0	0	0	264.961	0	0	0	33.1201	0	1184.31	592.154	0.0559316	-	-
Bifunctional purine biosynthesis protein PURH	560.576	0	0	0	597.092	0	232.81	284.536	209.377	0	253.179	126.59	1.65398	-	-
Kinectin	0	0	0	0	0	0	0	0	0	0	614.185	307.093	0	-	+
Glycine amidinotransferase, mitochondrial	933.635	0	0	0	540.213	0	629.056	0	262.863	180.989	2437.88	1309.44	0.200745	-	-
Lupus La protein	0	0	0	0	0	386.946	0	0	48.3682	0	0	0	NAN	-	-
Putative neutrophil cytosol factor 1C	0	0	0	0	0	0	0	0	0	0	713.979	356.989	0	-	+
Prolyl endopeptidase	0	0	0	0	0	0	0	643.989	80.4986	0	0	0	NAN	-	-
Early endosome antigen 1	0	0	0	0	0	0	0	0	0	0	284.704	142.352	0	-	+
Transcriptional activator protein Pur-alpha	0	0	0	0	0	0	0	0	0	0	603.109	301.555	0	-	+
Septin-2	0	0	0	0	0	564.976	0	0	70.622	0	475.178	237.589	0.297244	-	-
Spectrin beta chain, non-erythrocytic 1	0	0	0	0	0	333.827	0	0	41.7283	0	0	0	NAN	-	-
Obg-like ATPase 1	0	0	0	0	0	227.426	0	0	28.4282	0	0	0	NAN	-	-
Coatomer subunit delta	362.533	0	0	0	0	0	0	0	45.3166	0	0	0	NAN	-	-
Haptoglobin	0	0	0	0	447.223	0	0	0	55.9028	0	0	0	NAN	-	-
Septin-7	0	0	0	0	0	145.277	0	0	18.1596	0	0	0	NAN	-	-
Succinyl-CoA:3-ketoacid coenzyme A transferase 1, mitochondrial	0	0	0	0	0	0	0	0	0	0	0	0	NAN	-	-
ADP-sugar pyrophosphatase	0	0	0	0	0	0	0	0	0	0	0	0	NAN	-	-
Heterogeneous nuclear ribonucleoprotein A3	0	0	0	0	0	0	0	0	0	0	0	0	NAN	-	-
Lysophospholipase-like protein 1	0	0	0	0	0	0	0	0	0	0	0	0	NAN	-	-
Tyrosine-protein phosphatase non-receptor type 1	0	0	0	0	0	0	0	0	0	0	0	0	NAN	-	-
RNA-binding protein EWS	0	0	0	0	0	0	0	0	0	0	0	0	NAN	-	-
Mitotic checkpoint protein BUB3	0	0	0	0	0	0	0	0	0	0	0	0	NAN	-	-
Vitelline membrane outer layer protein 1 homolog	0	0	0	0	0	0	0	0	0	0	0	0	NAN	-	-
Peroxiredoxin-4	0	0	0	0	0	0	0	0	0	0	0	0	NAN	-	-
Scaffold attachment factor B1	0	0	0	0	0	0	0	0	0	0	0	0	NAN	-	-
D-dopachrome decarboxylase	0	0	0	0	0	0	0	0	0	0	0	0	NAN	-	-
Carbonic anhydrase 9	0	0	0	0	0	0	0	0	0	0	0	0	NAN	-	-
Rho GTPase-activating protein 17	0	0	0	0	0	0	0	0	0	0	0	0	NAN	-	-
Ena/VASP-like protein	0	0	0	0	0	0	0	0	0	0	0	0	NAN	-	-
Splicing factor, proline- and glutamine-rich	0	0	0	0	0	0	0	0	0	0	0	0	NAN	-	-
Eukaryotic translation initiation factor 2 subunit 3	0	0	0	0	0	0	0	0	0	0	0	0	NAN	-	-
Coatomer subunit alpha	0	0	0	0	0	0	0	0	0	0	0	0	NAN	-	-
Serine/arginine-rich splicing factor 7	0	0	0	0	0	0	0	0	0	0	0	0	NAN	-	-
Annexin A6	0	0	0	0	0	0	0	0	0	0	0	0	NAN	-	-
Coatomer subunit epsilon	0	0	0	0	0	0	0	0	0	0	0	0	NAN	-	-
Nuclear ubiquitous casein and cyclin-dependent kinase substrate 1	0	0	0	0	0	0	0	0	0	0	0	0	NAN	-	-
RNA-binding protein 8A	0	0	0	0	0	0	0	0	0	0	0	0	NAN	-	-
Brain acid soluble protein 1	0	0	0	0	0	0	0	0	0	0	0	0	NAN	-	-
40S ribosomal protein S16	0	0	0	0	0	0	0	0	0	0	0	0	NAN	-	-
HLA class I histocompatibility antigen, B-7 alpha chain	0	0	0	0	0	0	0	0	0	0	0	0	NAN	-	-
HLA class II histocompatibility antigen, DRB1-12 beta chain	0	0	0	0	0	0	0	0	0	0	0	0	NAN	-	-
F-box-like/WD repeat-containing protein TBL1XR1	0	0	0	0	0	0	0	0	0	0	0	0	NAN	-	-
Protocadherin-10	0	0	0	0	0	0	0	0	0	0	0	0	NAN	-	-
Lamin-B2	0	0	0	0	0	0	0	0	0	0	0	0	NAN	-	-
Zinc finger protein 385C	0	0	0	0	0	0	0	0	0	0	0	0	NAN	-	-
Ubiquitin-conjugating enzyme E2 L3	0	0	0	0	0	0	0	0	0	0	0	0	NAN	-	-
GTP:AMP phosphotransferase AK3, mitochondrial	0	0	0	0	0	0	0	0	0	0	0	0	NAN	-	-
Splicing factor 3A subunit 2	0	0	0	0	0	0	0	0	0	0	0	0	NAN	-	-
N-acetyllactosaminide beta-1,3-N-acetylglucosaminyltransferase 2	0	0	0	0	0	0	0	0	0	0	0	0	NAN	-	-
Brother of CDO	0	0	0	0	0	0	0	0	0	0	0	0	NAN	-	-
Consortin	0	0	0	0	0	0	0	0	0	0	0	0	NAN	-	-
Tyrosine-protein kinase receptor Tie-1	0	0	0	0	0	0	0	0	0	0	0	0	NAN	-	-
Sorcin	0	0	0	0	0	0	0	0	0	0	0	0	NAN	-	-
Insulin receptor substrate 2	0	0	0	0	0	0	0	0	0	0	0	0	NAN	-	-
Dolichyl-diphosphooligosaccharide--protein glycosyltransferase subunit 2	0	0	0	0	0	0	0	0	0	0	0	0	NAN	-	-
Forkhead box protein N2	0	0	0	0	0	0	0	0	0	0	0	0	NAN	-	-
Ataxin-3	0	0	0	0	0	0	0	0	0	0	0	0	NAN	-	-
Ubiquitin-conjugating enzyme E2 K	0	0	0	0	0	0	0	0	0	0	0	0	NAN	-	-
WD repeat and SOCS box-containing protein 2	0	0	0	0	0	0	0	0	0	0	0	0	NAN	-	-
SPRY domain-containing protein 3	0	0	0	0	0	0	0	0	0	0	0	0	NAN	-	-
Extracellular sulfatase Sulf-2	0	0	0	0	0	0	0	0	0	0	0	0	NAN	-	-
Dehydrodolichyl diphosphate synthase complex subunit DHDDS	0	0	0	0	0	0	0	0	0	0	0	0	NAN	-	-
Heterogeneous nuclear ribonucleoprotein Q	0	0	0	0	0	0	0	0	0	0	0	0	NAN	-	-
Radixin	0	0	0	0	0	0	0	0	0	0	0	0	NAN	-	-
Receptor-type tyrosine-protein phosphatase C	0	0	0	0	0	0	0	0	0	0	0	0	NAN	-	-
Protein RCC2	0	0	0	0	0	0	0	0	0	0	0	0	NAN	-	-
Protein mago nashi homolog	0	0	0	0	0	0	0	0	0	0	0	0	NAN	-	-
Lymphocyte activation gene 3 protein	0	0	0	0	0	0	0	0	0	0	0	0	NAN	-	-
Splicing factor 3B subunit 3	0	0	0	0	0	0	0	0	0	0	0	0	NAN	-	-
Heterogeneous nuclear ribonucleoprotein R	0	0	0	0	0	0	0	0	0	0	0	0	NAN	-	-
Protein arginine N-methyltransferase 1	0	0	0	0	0	0	0	0	0	0	0	0	NAN	-	-
Proteasome subunit beta type-10	0	0	0	0	0	0	0	0	0	0	0	0	NAN	-	-
Spermine synthase	0	0	0	0	0	0	0	0	0	0	0	0	NAN	-	-
Mannose-6-phosphate isomerase	0	0	0	0	0	0	0	0	0	0	0	0	NAN	-	-
S-methyl-5'-thioadenosine phosphorylase	0	0	0	0	0	0	0	0	0	0	0	0	NAN	-	-
Interferon-stimulated gene 20 kDa protein	0	0	0	0	0	0	0	0	0	0	0	0	NAN	-	-
26S proteasome non-ATPase regulatory subunit 1	0	0	0	0	0	0	0	0	0	0	0	0	NAN	-	-
HLA class II histocompatibility antigen, DRB1-10 beta chain	0	0	0	0	0	0	0	0	0	0	0	0	NAN	-	-
Syntaxin-7	0	0	0	0	0	0	0	0	0	0	0	0	NAN	-	-
Apoptotic chromatin condensation inducer in the nucleus	0	0	0	0	0	0	0	0	0	0	0	0	NAN	-	-
Apoptosis inhibitor 5	0	0	0	0	0	0	0	0	0	0	0	0	NAN	-	-
Regulator of G-protein signaling 10	0	0	0	0	0	0	0	0	0	0	0	0	NAN	-	-
Protein phosphatase 1G	0	0	0	0	0	0	0	0	0	0	0	0	NAN	-	-
NAD-dependent malic enzyme, mitochondrial	0	0	0	0	0	0	0	0	0	0	0	0	NAN	-	-
Lysine--tRNA ligase	0	0	0	0	0	0	0	0	0	0	0	0	NAN	-	-
Transcription intermediary factor 1-beta	0	0	0	0	0	0	0	0	0	0	0	0	NAN	-	-
Pro-interleukin-16	0	0	0	0	0	0	0	0	0	0	0	0	NAN	-	-
Casein kinase II subunit alpha	0	0	0	0	0	0	0	0	0	0	0	0	NAN	-	-
Collagen alpha-2(V) chain	0	0	0	0	0	0	0	0	0	0	0	0	NAN	-	-
Protocadherin-12	0	0	0	0	0	0	0	0	0	0	0	0	NAN	-	-
Omega-amidase NIT2	0	0	0	0	0	0	0	0	0	0	0	0	NAN	-	-
DNA-directed RNA polymerases I, II, and III subunit RPABC3	0	0	0	0	0	0	0	0	0	0	0	0	NAN	-	-
Eukaryotic translation initiation factor 3 subunit F	0	0	0	0	0	0	0	0	0	0	0	0	NAN	-	-
Fc receptor-like protein 1	0	0	0	0	0	0	0	0	0	0	0	0	NAN	-	-
Small nuclear ribonucleoprotein-associated proteins B and B'	0	0	0	0	0	0	0	0	0	0	0	0	NAN	-	-
Eukaryotic translation initiation factor 4H	0	0	0	0	0	0	0	0	0	0	0	0	NAN	-	-
Threonine--tRNA ligase, cytoplasmic	0	0	0	0	0	0	0	0	0	0	0	0	NAN	-	-
Glutaredoxin-1	0	0	0	0	0	0	0	0	0	0	0	0	NAN	-	-
Nucleolar and coiled-body phosphoprotein 1	0	0	0	0	0	0	0	0	0	0	0	0	NAN	-	-
Teashirt homolog 2	0	0	0	0	0	0	0	0	0	0	0	0	NAN	-	-
Ras GTPase-activating protein-binding protein 2	0	0	0	0	0	0	0	0	0	0	0	0	NAN	-	-
HLA class II histocompatibility antigen, DP beta 1 chain	0	0	0	0	0	0	0	0	0	0	0	0	NAN	-	-
T-complex protein 1 subunit alpha	0	0	0	0	0	0	0	0	0	0	0	0	NAN	-	-
Core histone macro-H2A.1	0	0	0	0	0	0	0	0	0	0	0	0	NAN	-	-
Fc receptor-like protein 5	0	0	0	0	0	0	0	0	0	0	0	0	NAN	-	-
Serpin A9	0	0	0	0	0	0	0	0	0	0	0	0	NAN	-	-
Probable aminopeptidase NPEPL1	0	0	0	0	0	0	0	0	0	0	0	0	NAN	-	-
Annexin A4	0	0	0	0	0	0	0	0	0	0	0	0	NAN	-	-
Cullin-4B	0	0	0	0	0	0	0	0	0	0	0	0	NAN	-	-
40S ribosomal protein S20	0	0	0	0	0	0	0	0	0	0	0	0	NAN	-	-
SUMO-activating enzyme subunit 1	0	0	0	0	0	0	0	0	0	0	0	0	NAN	-	-
Echinoderm microtubule-associated protein-like 4	0	0	0	0	0	0	0	0	0	0	0	0	NAN	-	-
Eukaryotic translation initiation factor 4B	0	0	0	0	0	0	0	0	0	0	0	0	NAN	-	-
m7GpppX diphosphatase	0	0	0	0	0	0	0	0	0	0	0	0	NAN	-	-
Aquaporin-5	0	0	0	0	0	0	0	0	0	0	0	0	NAN	-	-
Acylpyruvase FAHD1, mitochondrial	0	0	0	0	0	0	0	0	0	0	0	0	NAN	-	-
Tyrosine-protein phosphatase non-receptor type 11	0	0	0	0	0	0	0	0	0	0	0	0	NAN	-	-
Exosome complex component RRP4	0	0	0	0	0	0	0	0	0	0	0	0	NAN	-	-
Ras-related protein Rab-14	0	0	0	0	0	0	0	0	0	0	0	0	NAN	-	-
Carboxypeptidase A4	0	0	0	0	0	0	0	0	0	0	0	0	NAN	-	-
Myc box-dependent-interacting protein 1	0	0	0	0	0	0	0	0	0	0	0	0	NAN	-	-
Marginal zone B- and B1-cell-specific protein	0	0	0	0	0	0	0	0	0	0	0	0	NAN	-	-
Disintegrin and metalloproteinase domain-containing protein 9	0	0	0	0	0	0	0	0	0	0	0	0	NAN	-	-
Myosin regulatory light chain 12B	0	0	0	0	0	0	0	0	0	0	0	0	NAN	-	-
RNA-binding protein Raly	0	0	0	0	0	0	0	0	0	0	0	0	NAN	-	-
Eukaryotic translation initiation factor 3 subunit C-like protein	0	0	0	0	0	0	0	0	0	0	0	0	NAN	-	-
Hemoglobin subunit gamma-1	0	0	0	0	0	0	0	0	0	0	0	0	NAN	-	-
Eukaryotic initiation factor 4A-III	0	0	0	0	0	0	0	0	0	0	0	0	NAN	-	-
RuvB-like 1	0	0	0	0	0	0	0	0	0	0	0	0	NAN	-	-
Glyceraldehyde-3-phosphate dehydrogenase, testis-specific	0	0	0	0	0	0	0	0	0	0	0	0	NAN	-	-
Band 4.1-like protein 3	0	0	0	0	0	0	0	0	0	0	0	0	NAN	-	-
Eukaryotic translation initiation factor 5	0	0	0	0	0	0	0	0	0	0	0	0	NAN	-	-
Coatomer subunit beta	0	0	0	0	0	0	0	0	0	0	0	0	NAN	-	-
60S ribosomal protein L12	0	0	0	0	0	0	0	0	0	0	0	0	NAN	-	-
Serine/threonine-protein kinase 10	0	0	0	0	0	0	0	0	0	0	0	0	NAN	-	-
Ras-related protein Rab-5C	0	0	0	0	0	0	0	0	0	0	0	0	NAN	-	-
ATP-dependent 6-phosphofructokinase, platelet type	0	0	0	0	0	0	0	0	0	0	0	0	NAN	-	-
Neurofilament medium polypeptide	0	0	0	0	0	0	0	0	0	0	0	0	NAN	-	-
Inosine-5'-monophosphate dehydrogenase 2	0	0	0	0	0	0	0	0	0	0	0	0	NAN	-	-
tRNA (adenine(58)-N(1))-methyltransferase non-catalytic subunit TRM6	0	0	0	0	0	0	0	0	0	0	0	0	NAN	-	-
Sorting nexin-5	0	0	0	0	0	0	0	0	0	0	0	0	NAN	-	-
Signal transducer and activator of transcription 3	0	0	0	0	0	0	0	0	0	0	0	0	NAN	-	-
Serine/threonine-protein phosphatase PP1-beta catalytic subunit	0	0	0	0	0	0	0	0	0	0	0	0	NAN	-	-
Proteasome activator complex subunit 3	0	0	0	0	0	0	0	0	0	0	0	0	NAN	-	-
Dedicator of cytokinesis protein 2	0	0	0	0	0	0	0	0	0	0	0	0	NAN	-	-
Eukaryotic translation initiation factor 3 subunit L	0	0	0	0	0	0	0	0	0	0	0	0	NAN	-	-
Opioid growth factor receptor	0	0	0	0	0	0	0	0	0	0	0	0	NAN	-	-
Protein NDRG1	0	0	0	0	0	0	0	0	0	0	0	0	NAN	-	-
Glycylpeptide N-tetradecanoyltransferase 2	0	0	0	0	0	0	0	0	0	0	0	0	NAN	-	-
UDP-N-acetylhexosamine pyrophosphorylase	0	0	0	0	0	0	0	0	0	0	0	0	NAN	-	-
Myeloid cell surface antigen CD33	0	0	0	0	0	0	0	0	0	0	0	0	NAN	-	-
Cell division control protein 42 homolog	0	0	0	0	0	0	0	0	0	0	0	0	NAN	-	-
Hyaluro0 and proteoglycan link protein 2	0	0	0	0	0	0	0	0	0	0	0	0	NAN	-	-
Immunoglobulin lambda variable 3-21	0	0	0	0	0	0	0	0	0	0	0	0	NAN	-	-
BRCA2 and CDKN1A-interacting protein	0	0	0	0	0	0	0	0	0	0	0	0	NAN	-	-
Serine/threonine-protein kinase PAK 1	0	0	0	0	0	0	0	0	0	0	0	0	NAN	-	-
Damage-control phosphatase ARMT1	0	0	0	0	0	0	0	0	0	0	0	0	NAN	-	-
Glycerol kinase 3	0	0	0	0	0	0	0	0	0	0	0	0	NAN	-	-
Calponin-2	0	0	0	0	0	0	0	0	0	0	0	0	NAN	-	-
U5 small nuclear ribonucleoprotein 200 kDa helicase	0	0	0	0	0	0	0	0	0	0	0	0	NAN	-	-
Intraflagellar transport protein 25 homolog	0	0	0	0	0	0	0	0	0	0	0	0	NAN	-	-
TATA-binding protein-associated factor 2N	0	0	0	0	0	0	0	0	0	0	0	0	NAN	-	-
2'-deoxynucleoside 5'-phosphate N-hydrolase 1	0	0	0	0	0	0	0	0	0	0	0	0	NAN	-	-
AMP deaminase 3	0	0	0	0	0	0	0	0	0	0	0	0	NAN	-	-
Leukemia inhibitory factor	0	0	0	0	0	0	0	0	0	0	0	0	NAN	-	-
Amidophosphoribosyltransferase	0	0	0	0	0	0	0	0	0	0	0	0	NAN	-	-
Exosome complex component RRP45	0	0	0	0	0	0	0	0	0	0	0	0	NAN	-	-
Cytoplasmic FMR1-interacting protein 1	0	0	0	0	0	0	0	0	0	0	0	0	NAN	-	-
ATP-dependent RNA helicase DDX3X	0	0	0	0	0	0	0	0	0	0	0	0	NAN	-	-
Neurolysin, mitochondrial	0	0	0	0	0	0	0	0	0	0	0	0	NAN	-	-
Argininosuccinate lyase	0	0	0	0	0	0	0	0	0	0	0	0	NAN	-	-
Cullin-1	0	0	0	0	0	0	0	0	0	0	0	0	NAN	-	-
BRO1 domain-containing protein BROX	0	0	0	0	0	0	0	0	0	0	0	0	NAN	-	-
ATP-dependent RNA helicase DDX1	0	0	0	0	0	0	0	0	0	0	0	0	NAN	-	-
Elongation factor 1-beta	0	0	0	0	0	0	0	0	0	0	0	0	NAN	-	-
Asparagine--tRNA ligase, cytoplasmic	0	0	0	0	0	0	0	0	0	0	0	0	NAN	-	-
FACT complex subunit SSRP1	0	0	0	0	0	0	0	0	0	0	0	0	NAN	-	-
Coronin-7	0	0	0	0	0	0	0	0	0	0	0	0	NAN	-	-
Succinate dehydrogenase [ubiquinone] flavoprotein subunit, mitochondrial	0	0	0	0	0	0	0	0	0	0	0	0	NAN	-	-
Serine/threonine-protein kinase OSR1	0	0	0	0	0	0	0	0	0	0	0	0	NAN	-	-
Netrin receptor UNC5C	0	0	0	0	0	0	0	0	0	0	472.395	236.197	0	-	+
Glucosamine-6-phosphate isomerase 1	8681.52	0	1245.75	2338.78	5438.05	2710.19	3563.52	5049.46	3628.41	4974.38	14816.9	9895.64	0.366667	-	-
Moesin	312841	36775.1	29135.8	86399.5	231838	157584	186457	308851	168735	137413	780778	459095	0.367539	-	-
UTP--glucose-1-phosphate uridylyltransferase	10250	0	432.263	2448.37	3112.73	6658.83	1677.73	8250.81	4103.84	4562.6	47957.6	26260.1	0.156277	-	-
Rho GDP-dissociation inhibitor 2	27438	463.117	1053.56	10261.4	27404.8	15671.4	21401.5	45581.2	18659.4	16964.7	169286	93125.1	0.200369	-	-
SWI/SNF complex subunit SMARCC2	0	0	0	0	0	0	0	0	0	0	0	0	NAN	-	-
DNA replication licensing factor MCM5	0	0	0	0	0	0	0	0	0	0	0	0	NAN	-	-
Scavenger receptor cysteine-rich type 1 protein M130	129672	36266.1	27333.4	401975	84063.3	257292	66528.6	180489	147952	74814.6	285647	180231	0.820907	-	-
RNA-binding motif protein, X chromosome	1577.22	0	388.153	2111.53	910.956	972.511	410.544	0	796.365	1619.61	3007.54	2313.58	0.344214	-	-
Heat shock 70 kDa protein 4	2306.03	0	0	0	1406.27	223.24	805.849	695.963	679.668	921.082	5582.88	3251.98	0.209001	-	-
Proteasome subunit beta type-2	2255.07	0	0	0	1961.96	2556.62	1154.34	3271.09	1399.88	512.327	4087.66	2300	0.608646	-	-
Immunoglobulin heavy constant mu	0	0	0	0	0	2697.8	394.603	2196.83	661.154	0	0	0	NAN	-	-
Vascular non-inflammatory molecule 2	0	0	0	0	0	837.247	0	0	104.656	424.982	657.078	541.03	0.193438	-	-
Importin subunit beta-1	1364.7	0	0	0	0	0	0	371.243	216.993	0	1456.12	728.062	0.298041	-	-
Complement component C1q receptor	0	0	0	1113.15	0	1058.45	0	0	271.451	0	0	0	NAN	-	-
Hemoglobin subunit delta	0	0	0	0	0	0	1543.04	0	192.88	0	0	0	NAN	-	-
Immunoglobulin kappa variable 3D-11	0	0	0	0	0	0	0	0	0	0	0	0	NAN	-	-
Nascent polypeptide-associated complex subunit alpha	0	0	0	0	0	0	0	0	0	688.885	2861.05	1774.97	0	-	+
40S ribosomal protein S3	0	0	0	0	3852.57	0	0	0	481.572	0	0	0	NAN	-	-
Interleukin enhancer-binding factor 2	0	0	289.592	0	1013.24	0	0	0	162.854	388.549	0	194.275	0.838267	-	-
X-ray repair cross-complementing protein 5	1397.49	0	0	0	1613.54	1905.52	180.708	482.404	697.458	507.913	4587.21	2547.56	0.273775	-	-
60S acidic ribosomal protein P0	0	856.377	0	0	4038.12	318.381	459.669	3024.82	1087.17	621.365	7797.19	4209.28	0.25828	-	-
Eukaryotic initiation factor 4A-I	3105.36	0	1635.14	0	5666.94	0	890.321	1751.11	1631.11	2947.68	34362.8	18655.2	0.0874344	-	-
Serine/threonine-protein phosphatase 2B catalytic subunit beta isoform	0	0	0	0	0	0	0	0	0	0	0	0	NAN	-	-
Spectrin alpha chain, non-erythrocytic 1	0	0	1269.13	628.895	1911.46	749.353	0	0	569.855	0	0	0	NAN	-	-
Katanin p60 ATPase-containing subunit A-like 2	1016.94	0	0	0	590.403	0	0	624.368	278.963	554.074	3219.06	1886.57	0.147868	-	-
Cadherin EGF LAG seven-pass G-type receptor 2	327.346	0	0	0	0	0	0	0	40.9183	612.616	0	306.308	0.133585	-	-
Leukocyte immunoglobulin-like receptor subfamily A member 3	1491.99	0	0	6964.87	0	1074.43	801.61	14091.5	3053.04	0	1072.77	536.385	5.69189	-	-
5'-nucleotidase	0	0	0	938.628	0	0	0	0	117.328	2652.39	0	1326.19	0.0884701	-	-
Citrate synthase, mitochondrial	10686.7	0	0	0	5710.82	1260.35	8436.38	5357.92	3931.52	4579.23	12901.4	8740.31	0.449815	-	-
Septin-9	0	0	0	0	0	0	0	0	0	0	0	0	NAN	-	-
Cadherin-7	0	0	0	0	0	0	0	0	0	2187.04	0	1093.52	0	-	+
Translocon-associated protein subunit delta	0	0	0	855.163	935.762	392.522	0	425.012	326.057	841.962	0	420.981	0.774518	-	-
Phospholipase B-like 1	662.117	0	0	0	3766.25	1487.67	1592.08	1574.34	1135.31	1768.68	5172.49	3470.58	0.327123	-	-
Osteoclast-stimulating factor 1	0	0	0	0	397.746	0	0	0	49.7183	358.734	3956.58	2157.66	0.0230427	-	-
Eukaryotic peptide chain release factor subunit 1	1388.71	0	802.253	6922.07	0	0	0	0	1139.13	0	1927.26	963.629	1.18213	-	-
SUMO-activating enzyme subunit 2	0	0	0	0	0	0	0	0	0	0	0	0	NAN	-	-
26S proteasome non-ATPase regulatory subunit 3	0	0	0	0	0	0	0	0	0	0	0	0	NAN	-	-
U3 small nucleolar RNA-interacting protein 2	0	0	0	0	0	0	0	0	0	0	0	0	NAN	-	-
Complement factor H-related protein 2	1226.3	2175.23	285.483	23968.3	1069.38	7764.46	0	1863.9	4794.13	0	3652.92	1826.46	2.62482	-	-
Pancreatic triacylglycerol lipase	0	642.161	0	785.394	0	937.594	470.883	1797.82	579.232	0	0	0	NAN	-	-
Plasminogen activator inhibitor 1 RNA-binding protein	0	0	0	0	0	214.57	0	0	26.8213	0	0	0	NAN	-	-
Dihydrolipoyllysine-residue succinyltransferase component of 2-oxoglutarate dehydrogenase complex, mitochondrial	0	0	406.49	0	0	0	0	0	50.8112	0	0	0	NAN	-	-
Roundabout homolog 4	0	1173.07	0	0	3033.65	2961.89	0	1591.76	1095.05	1747.11	1288.02	1517.56	0.721582	-	-
Translin	0	0	0	0	0	0	0	0	0	0	361.347	180.674	0	-	+
Ribonuclease inhibitor	3095.56	0	0	0	1589.87	0	0	1242.14	740.946	461.056	24603.8	12532.4	0.0591224	-	-
Bifunctional glutamate/proline--tRNA ligase	0	254.743	452.132	0	0	0	0	0	88.3594	0	822.95	411.475	0.214738	-	-
Isocitrate dehydrogenase [NADP], mitochondrial	3056.69	0	0	0	4476.72	2747.58	0	3146.19	1678.4	8011.48	8532.89	8272.18	0.202896	-	-
Carboxypeptidase D	0	663.264	0	1792.65	550.696	0	0	979.691	498.287	2253.16	3026.67	2639.92	0.188751	-	-
Tubulin beta-4B chain	0	0	0	0	0	0	0	0	0	0	0	0	NAN	-	-
Protocadherin beta-4	0	0	0	0	0	0	0	0	0	0	0	0	NAN	-	-
Keratin, type I cuticular Ha3-II	0	0	0	0	0	648.801	0	0	81.1001	0	12270.6	6135.28	0.0132186	-	-
Vasodilator-stimulated phosphoprotein	0	0	824.568	0	0	575.831	0	0	175.05	0	4578.19	2289.09	0.0764713	-	-
Aldo-keto reductase family 1 member B1	6740.41	0	8891.83	1505.17	9292.68	7156.51	4085.54	5096.93	5346.13	4712.74	13401.2	9056.99	0.590277	-	-
1,4-alpha-glucan-branching enzyme	0	0	0	232.664	2671.85	1621.9	691.887	3555.25	1096.69	1200.22	15070.6	8135.4	0.134805	-	-
N-acetylglucosamine-1-phosphotransferase subunit gamma	0	454.692	0	1970.73	427.595	3288.07	0	1208.33	918.676	1920.37	1431.9	1676.14	0.548092	-	-
T-complex protein 1 subunit epsilon	0	0	0	0	0	507.926	0	460.477	121.05	812.921	1064.34	938.631	0.128965	-	-
3-hydroxyisobutyryl-CoA hydrolase, mitochondrial	0	0	0	934.166	0	382.372	0	0	164.567	0	0	0	NAN	-	-
Plastin-1	0	0	0	0	0	1226.5	0	720.82	243.415	0	1862.17	931.084	0.261432	-	-
Insulin-like growth factor-binding protein 2	491.445	6991.12	0	5806.53	1257.33	8012.56	481.533	3862.02	3362.82	3286.75	2067.27	2677.01	1.25619	-	-
Pentraxin-related protein PTX3	901.06	232.376	0	0	2075.09	5235.56	0	1276.28	1215.05	428.781	523.049	475.915	2.55307	-	-
Sorting nexin-6	0	0	0	0	0	0	0	0	0	0	437.611	218.805	0	-	+
Leucine-rich repeats and immunoglobulin-like domains protein 1	0	0	0	0	0	0	0	0	0	1001.81	0	500.904	0	-	+
Plasminogen activator inhibitor 2	0	0	0	0	0	0	0	0	0	1266.66	0	633.332	0	-	+
Splicing factor 3A subunit 1	0	0	335.254	0	0	0	0	0	41.9068	608.686	0	304.343	0.137696	-	-
cAMP-dependent protein kinase type I-alpha regulatory subunit	3146.96	0	0	0	1480.28	0	1745.79	503.827	859.607	392.267	9240.44	4816.35	0.178477	-	-
HLA class I histocompatibility antigen, Cw-12 alpha chain	5690.7	0	328.201	38905.3	0	12266.7	0	6350.21	7942.63	0	13216	6608.01	1.20197	-	-
Phosphatidylinositol-binding clathrin assembly protein	212.962	198.865	0	1101.6	0	1602.22	225.039	0	417.585	0	387.981	193.991	2.1526	-	-
Tumor necrosis factor ligand superfamily member 13	0	0	6293.63	10000	0	12256.9	0	0	3568.82	379.176	0	189.588	18.8241	-	-
Chloride intracellular channel protein 1	5362.46	0	0	2403.2	8674.71	2257.69	3029.57	11824.6	4194.03	4503.06	57642.8	31072.9	0.134974	-	-
SLIT and NTRK-like protein 2	0	0	0	0	0	6202.37	0	0	775.296	2145.01	0	1072.5	0.722883	-	-
Exostosin-2	0	0	0	0	0	463.787	0	0	57.9734	0	0	0	NAN	-	-
Transcriptional activator protein Pur-beta	0	1338.61	0	0	0	0	0	653.76	249.046	633.709	0	316.854	0.785994	-	-
Exportin-1	0	509.574	0	752.227	0	467.601	344.655	1814.94	486.125	0	413.522	206.761	2.35115	-	-
T-complex protein 1 subunit beta	0	0	0	0	0	0	0	690.526	86.3157	461.585	0	230.792	0.373997	-	-
ADP-ribosylation factor 3	644.355	0	332.888	2436.65	730.988	2834.71	0	1302.11	1035.21	693.715	5558.13	3125.92	0.331171	-	-
Chondroitin sulfate proteoglycan 4	824.524	0	643.177	0	0	0	656.641	1754.6	484.867	1207.11	0	603.554	0.803354	-	-
Interleukin-18	465.855	494.849	0	0	791.348	560.921	0	1113.36	428.292	355.756	3934.11	2144.93	0.199676	-	-
Phosphoenolpyruvate carboxykinase [GTP], mitochondrial	743.209	0	0	0	0	0	0	0	92.9011	0	1111.46	555.731	0.167169	-	-
Glutaredoxin-3	0	0	0	0	212.204	0	312.916	0	65.6401	0	463.207	231.604	0.283416	-	-
Proteasome activator complex subunit 1	0	1219.58	0	0	0	802.75	0	0	252.791	0	3430.84	1715.42	0.147364	-	-
Apolipoprotein M	0	0	0	561.216	0	2768.18	0	3778.13	888.441	0	0	0	NAN	-	-
Caspase-8	0	0	0	0	0	0	0	0	0	1014.7	0	507.348	0	-	+
Intercellular adhesion molecule 5	0	0	0	0	0	0	0	0	0	445.287	0	222.643	0	-	+
Sialic acid synthase	2606.37	0	0	0	2691.63	0	0	1533.3	853.913	1910.23	7781.56	4845.9	0.176214	-	-
Laminin subunit alpha-2	0	0	307.822	419.545	488.455	840.635	0	300.971	294.679	0	373.563	186.781	1.57767	-	-
Protein crumbs homolog 1	0	0	0	649.383	0	946.644	0	0	199.503	1319.11	0	659.555	0.302482	-	-
Partner of Y14 and mago	0	0	0	0	0	0	0	0	0	0	1729.27	864.635	0	-	+
Calnexin	0	0	0	0	957.263	613.819	0	3805.01	672.012	1758.38	0	879.191	0.764352	-	-
DNA replication licensing factor MCM2	0	1104.72	485.702	8365.53	0	4362.07	500.726	722.504	1942.66	0	0	0	NAN	-	-
Espin	0	1656.87	0	0	9426.98	1013.73	246.229	751.596	1636.93	1916.63	365.784	1141.21	1.43438	-	-
Interferon-induced 35 kDa protein	0	0	0	1188.69	0	1519.91	0	3589.58	787.273	0	1089.82	544.91	1.44478	-	-
Heat shock protein 75 kDa, mitochondrial	0	0	513.633	0	341.868	0	810.33	0	208.229	993.937	0	496.968	0.418999	-	-
Ubiquitin carboxyl-terminal hydrolase isozyme L3	0	0	603.44	2218.53	0	0	0	0	352.746	575.828	514.001	544.914	0.647342	-	-
Ephrin type-A receptor 5	0	0	0	1639.96	195.854	583.307	0	0	302.39	2227.16	270.339	1248.75	0.242155	-	-
Leukocyte immunoglobulin-like receptor subfamily B member 2	345.025	0	0	884.917	198.621	767.127	0	744.549	367.53	0	462.846	231.423	1.58813	-	-
MAM domain-containing protein 2	0	249.184	0	0	0	766.168	0	1476.94	311.536	624.692	249.602	437.147	0.712658	-	-
Pleckstrin	0	0	0	0	0	273.461	0	592.654	108.264	0	4121.23	2060.61	0.0525398	-	-
SH3 domain-binding glutamic acid-rich-like protein 3	4991.23	0	0	1833.71	2982.99	2749.11	4780.98	4450.59	2723.58	1784.47	18032.4	9908.41	0.274875	-	-
ADAM DEC1	13045.1	6416.11	0	4711.69	0	66534.7	6913.59	68968.6	20823.7	1284.07	0	642.035	32.434	-	-
Alpha-N-acetylgalactosaminide alpha-2,6-sialyltransferase 5	0	0	0	5695.08	0	3265.64	0	0	1120.09	1998.89	0	999.445	1.12071	-	-
Arginine--tRNA ligase, cytoplasmic	0	916.163	0	1219.21	0	0	0	1672.43	475.976	0	855.349	427.675	1.11294	-	-
CD109 antigen	0	235.171	0	546.957	369.167	1283.32	0	1134.31	446.115	0	593.722	296.861	1.50277	-	-
Ephrin type-A receptor 4	0	0	0	0	350.885	516.963	0	888.281	219.516	2066.98	725.502	1396.24	0.157219	-	-
Heat shock-related 70 kDa protein 2	0	0	0	0	1063.23	0	0	0	132.903	0	0	0	NAN	-	-
PITH domain-containing protein 1	337.768	0	610.409	0	975.842	0	426.324	0	293.793	0	339.406	169.703	1.73122	-	-
Tubulin-specific chaperone A	0	0	0	1064.84	576.512	0	489.996	662.666	349.251	279.715	1864.82	1072.27	0.325714	-	-
Proteasome subunit beta type-3	2683.79	0	0	0	1181.42	1491.28	856.316	1664.79	984.698	573.456	3182.97	1878.21	0.524274	-	-
Histone H1.5	496.316	0	999.085	644.767	0	1311.88	23235.5	46015.4	9087.87	379.51	11557.9	5968.7	1.52259	-	-
High mobility group protein B1	6590.49	0	298.909	714.403	9084.9	197.555	9941.76	8902.69	4466.34	2593.74	14113.3	8353.5	0.534666	-	-
NIF3-like protein 1	0	789.131	0	0	1524.35	1779.65	1090.68	7251.45	1554.41	1079.51	2528.63	1804.07	0.861613	-	-
Ubiquitin-like modifier-activating enzyme 1	6297.01	1693.39	0	0	10170.3	1220.02	1399.74	4893.69	3209.27	1242.61	28251.5	14747	0.217621	-	-
Quinone oxidoreductase	1499.72	316.635	0	0	1547.01	367.976	768.856	1147.01	705.901	795.613	2830.69	1813.15	0.389322	-	-
Heterogeneous nuclear ribonucleoprotein U	0	0	0	0	0	0	0	0	0	0	0	0	NAN	-	-
Receptor of activated protein C kinase 1	7754.55	0	0	9136.72	14311	962.799	2238.55	3886.34	4786.24	5102.68	24273	14687.8	0.325864	-	-
Ribosome-binding protein 1	0	0	0	0	0	0	0	0	0	0	455.074	227.537	0	-	+
Non-POU domain-containing octamer-binding protein	0	0	0	0	0	0	0	0	0	0	0	0	NAN	-	-
Uncharacterized protein KIAA1841	0	0	0	0	2041.71	1770.02	0	1737.84	693.696	6226.39	2594.24	4410.32	0.157289	-	-
Spliceosome RNA helicase DDX39B	537.794	0	0	0	0	0	0	0	67.2242	319.549	2976.25	1647.9	0.0407939	-	-
Aconitate hydratase, mitochondrial	5421.26	2837.56	763.654	984.834	2578.76	1050	4524.19	3188.9	2668.64	2133.16	8678.56	5405.86	0.493657	-	-
Immunoglobulin kappa constant	0	1449.08	0	0	6634.34	1663.27	3973.37	1277.03	1874.64	0	0	0	NAN	-	-
Delta-aminolevulinic acid dehydratase	478.734	529.131	0	608.169	1663.81	0	699.241	0	497.385	412.999	1325.71	869.352	0.572133	-	-
Cell migration-inducing and hyaluro0-binding protein	0	0	663.272	4401.77	0	0	0	0	633.13	0	0	0	NAN	-	-
Serine/threonine-protein kinase PAK 6	0	442.812	0	0	0	0	262.063	0	88.1093	0	0	0	NAN	-	-
Beta-galactoside alpha-2,6-sialyltransferase 1	374.014	328.545	0	734.675	405.346	848.483	0	0	336.383	367.27	843.896	605.583	0.55547	-	-
Lamin-B1	331.939	0	501.002	0	3467.75	383.178	749.857	863.879	787.201	0	4550.08	2275.04	0.346016	-	-
Serpin B8	994.346	451.273	0	0	4016.29	0	777.362	831.503	883.846	1695.49	4400.85	3048.17	0.28996	-	-
Biglycan	0	11533.4	0	2898.29	3784.15	2095.18	838.555	931.486	2760.14	6149.01	9583.47	7866.24	0.350884	-	-
Ras and EF-hand domain-containing protein	0	0	0	0	0	0	0	0	0	0	0	0	NAN	-	-
Stromelysin-1	8765.03	10428.4	525.121	1431.19	12967.5	1013.03	0	0	4391.28	5380.42	18571.2	11975.8	0.36668	-	-
Alcohol dehydrogenase class-3	0	0	0	0	0	0	0	0	0	0	2191.91	1095.95	0	-	+
Histidine ammonia-lyase	0	529.695	0	0	1480.96	0	0	0	251.332	0	0	0	NAN	-	-
Annexin A7	518.069	0	0	0	0	0	0	0	64.7586	0	0	0	NAN	-	-
COP9 signalosome complex subunit 5	0	0	0	0	0	0	708.318	752.48	182.6	0	0	0	NAN	-	-
Endothelial protein C receptor	4047	6458.8	3946.46	38701.2	5813.42	17832.7	9388.19	16432.5	12827.5	7366.73	15348.5	11357.6	1.12942	-	-
Microfibril-associated glycoprotein 4	0	294.474	0	4276.86	423.997	14058.4	0	590.487	2455.53	10262.3	706.785	5484.53	0.44772	-	-
Putative heat shock protein HSP 90-beta 2	0	0	5521.48	0	0	0	0	0	690.185	0	598.234	299.117	2.30741	-	-
Ephrin-A3	691.548	0	880.677	0	814.724	0	782.099	0	396.131	3013.47	0	1506.74	0.262907	-	-
Membrane primary amine oxidase	0	690.221	0	371.704	505.755	1459.53	0	2130.07	644.659	928.358	598.04	763.199	0.844681	-	-
Ras GTPase-activating protein-binding protein 1	0	0	0	0	0	0	0	508.166	63.5208	502.69	421.984	462.337	0.137391	-	-
UDP-glucose:glycoprotein glucosyltransferase 1	1415.39	0	877.124	0	1631.13	6932.03	0	504.378	1420.01	1386.57	0	693.283	2.04824	-	-
Phosphoribosylformylglycinamidine synthase	0	0	0	626.833	358.064	1413.74	0	786.684	398.165	0	578.838	289.419	1.37574	-	-
Cadherin-1	0	1560.78	0	3752.73	2118.55	5916.01	0	4405.1	2219.15	0	2026.07	1013.04	2.19059	-	-
Immunoglobulin kappa variable 2-40	0	0	2185.64	0	2156.86	397.62	547.803	0	660.99	0	0	0	NAN	-	-
1-phosphatidylinositol 4,5-bisphosphate phosphodiesterase gamma-2	0	930.917	462.065	532.494	0	609.532	656.189	0	398.9	0	682.958	341.479	1.16815	-	-
Alpha-actinin-1	1283.1	0	3514.71	0	5106.13	354.676	0	0	1282.33	2703.87	8929.11	5816.49	0.220464	-	-
Man0-binding lectin serine protease 1	0	0	0	215.69	0	702.215	0	1489.4	300.913	0	0	0	NAN	-	-
Stanniocalcin-1	609.7	0	0	1902.74	0	2359.3	0	0	608.968	1727.93	2629.89	2178.91	0.279483	-	-
GDH/6PGL endoplasmic bifunctional protein	2820.25	0	0	2714.32	0	4812.91	0	4113.67	1807.64	620.272	1850.87	1235.57	1.463	-	-
Adhesion G-protein coupled receptor G1	0	4937.47	0	1302.43	2614.54	4160.25	0	314.497	1666.15	2861.58	4937.17	3899.38	0.427286	-	-
Protein disulfide-isomerase A2	0	0	0	657.316	0	0	0	0	82.1645	1331.05	689.535	1010.29	0.0813275	-	-
Vascular endothelial growth factor receptor 3	0	0	0	462.146	0	1053.7	0	721.411	279.658	0	0	0	NAN	-	-
Alpha-2-macroglobulin	2521.41	0	3608.09	15937.1	0	3746.68	0	0	3226.66	0	11050.1	5525.03	0.584009	-	-
Keratin, type I cuticular Ha1	0	3105.91	0	0	0	26572.3	0	1953.92	3954.02	0	21976.5	10988.2	0.359841	-	-
Shootin-1	0	0	0	0	0	0	0	496.743	62.0928	0	3206.06	1603.03	0.0387347	-	-
SLAM family member 5	3037.79	2833.65	0	4424.28	1121.29	5701.42	2548.43	9409.88	3634.59	1942.93	6013.55	3978.24	0.913617	-	-
Neural cell adhesion molecule 2	0	0	0	1458.53	0	1187.89	0	0	330.803	886.202	0	443.101	0.746564	-	-
ELAV-like protein 1	0	0	0	0	0	0	0	3698.01	462.252	0	1935.78	967.891	0.477587	-	-
Matrix metalloproteinase-19	662.428	1660.22	0	1891.42	0	17119.8	0	3398.06	3091.49	0	5841.17	2920.58	1.05852	-	-
Secreted and transmembrane protein 1	0	1435.46	0	4155.62	974.55	5038.15	0	6779.52	2297.91	0	3708.33	1854.17	1.23932	-	-
Sialic acid-binding Ig-like lectin 5	820.868	0	0	0	0	5302.44	1061.76	2092.45	1159.69	0	3713.67	1856.84	0.624552	-	-
Protein CREG1	0	0	0	3047.22	0	2384.13	0	0	678.918	4028.95	0	2014.48	0.33702	-	-
Fumarate hydratase, mitochondrial	1100.45	340.905	490.896	347.553	2035.54	780.092	384.087	411.923	736.43	0	2549.38	1274.69	0.577732	-	-
X-ray repair cross-complementing protein 6	0	0	0	0	0	0	0	0	0	0	0	0	NAN	-	-
Protein SET	6057.89	0	0	302.887	5469.69	0	2750.92	1833.07	2051.81	3854.51	9464.72	6659.62	0.308097	-	-
Lymphocyte-specific protein 1	4074.12	0	0	0	8771.62	1489.45	900.05	2724.17	2244.93	2631.74	1391.43	2011.58	1.116	-	-
Tropomyosin alpha-4 chain	9406.04	2810.04	2218.39	4610.62	18556.8	3615.93	7044.61	11442.6	7463.13	12170.6	89716.2	50943.4	0.146498	-	-
Proteasome subunit beta type-4	9075.61	1023.55	0	1548.92	7500.79	7584.33	2427.33	9511.99	4834.07	2903.13	24819.3	13861.2	0.348748	-	-
Growth factor receptor-bound protein 2	962.187	0	1147.09	2167.9	4143.02	1992.96	2501.76	2573.11	1936	1404.99	39290.3	20347.6	0.0951462	-	-
Calpain-1 catalytic subunit	395.583	0	0	0	4433.64	0	581.066	0	676.286	0	626.9	313.45	2.15756	-	-
Proteasome subunit alpha type-5	3395.9	0	476.513	0	4892.01	2754.54	2857.3	3468.31	2230.57	2799.96	6904.76	4852.36	0.459688	-	-
Proteasome subunit beta type-5	2476.68	0	0	0	6510.86	0	933.144	0	1240.09	542.854	408.113	475.484	2.60805	-	-
Transferrin receptor protein 1	376.031	2727.78	0	838.702	1577.86	4313.63	2120.24	5545.5	2187.47	475.154	0	237.577	9.20741	-	-
Macrophage mannose receptor 1	29712	506.509	5347.43	32196.5	4426.03	110457	25115.9	76908.4	35583.7	11814.2	91570.2	51692.2	0.688377	-	-
Ephrin-A1	0	0	0	0	0	0	0	0	0	0	0	0	NAN	-	-
Nicotinamide phosphoribosyltransferase	298.481	0	837.65	4900.34	0	1527.95	0	0	945.553	463.144	6900.1	3681.62	0.25683	-	-
F-actin-capping protein subunit alpha-2	6839.64	0	1852.7	334.929	10293.1	482.45	2130.35	10172	4013.14	5323.4	40479	22901.2	0.175237	-	-
Protein S100-A7	1194.53	728.034	0	0	1540.56	0	3093.28	922.428	934.854	1260.12	0	630.061	1.48375	-	-
Mitogen-activated protein kinase 3	678.959	0	867.098	0	0	0	509.127	0	256.898	782.88	1630.34	1206.61	0.212909	-	-
Stress-70 protein, mitochondrial	0	0	0	0	378.824	0	0	0	47.3529	0	685.077	342.539	0.138241	-	-
Heterogeneous nuclear ribonucleoprotein F	2064.33	0	0	0	0	0	0	0	258.042	0	0	0	NAN	-	-
Myeloid-derived growth factor	1245.9	0	954.142	0	2396.95	0	1618.7	4322.82	1317.31	2160.28	3863.66	3011.97	0.43736	-	-
Ribonuclease 4	0	832.775	0	15099.2	619.159	13466.2	0	1949.39	3995.84	6160.86	6836.17	6498.51	0.614885	-	-
4-trimethylaminobutyraldehyde dehydrogenase	4721.62	0	0	0	4704.32	1112.88	444.978	842.724	1478.32	1135.24	8310.82	4723.03	0.313001	-	-
Ran-binding protein 3	0	0	0	0	0	0	0	0	0	0	531.064	265.532	0	-	+
ERO1-like protein alpha	1911.18	0	0	951.279	2611.83	321.28	1162.29	3896.44	1356.79	0	9662.2	4831.1	0.280844	-	-
Glutamate receptor ionotropic, delta-1	0	1845.41	1702.7	1394.66	1159.75	656.849	858.372	1070.89	1086.08	2031.5	694.163	1362.83	0.796927	-	-
Fermitin family homolog 3	6006.69	5865.46	5303.23	824.546	3547.88	3736.02	6010.09	3687.01	4372.62	5627.71	15939.4	10783.6	0.405488	-	-
Guanylate-binding protein 2	1446.66	1914.51	664.082	1939.48	2653.98	538.643	0	3098.31	1531.96	0	9678.33	4839.17	0.316575	-	-
Aldehyde dehydrogenase, mitochondrial	14318.7	332.327	0	0	4597.58	0	0	768.888	2502.18	4525.82	7574.8	6050.31	0.413563	-	-
Junctional adhesion molecule-like	571.581	502.054	0	1650.13	361.703	4260.77	675.105	1124.22	1143.2	1123.19	4920.18	3021.68	0.378331	-	-
Nucleotide exchange factor SIL1	520.116	0	0	0	0	0	0	0	65.0145	916.655	0	458.327	0.141852	-	-
Protein S100-A14	0	0	0	0	2313.78	0	0	0	289.223	0	0	0	NAN	-	-
CMP-N-acetylneuraminate-poly-alpha-2,8-sialyltransferase	670.697	0	396.535	3568.71	439.031	2204.22	0	0	909.898	0	0	0	NAN	-	-
Apoptosis-associated speck-like protein containing a CARD	1911.77	0	0	817.081	1461.98	976.757	1525.84	1369.55	1007.87	920.809	6332.89	3626.85	0.277892	-	-
Stathmin	31778	47363.8	15262.9	56651.6	43807.4	32729.5	74692.4	190841	61640.8	21283.6	60862.5	41073.1	1.50076	-	-
GDP-fucose protein O-fucosyltransferase 1	0	0	0	0	261.669	661.899	0	741.818	208.173	1391.54	1626.97	1509.25	0.137931	-	-
Osteoclast-associated immunoglobulin-like receptor	3642.87	1096.89	913.832	7168.18	1997.22	12795.3	1921.41	10026	4945.21	3401.43	5251	4326.21	1.14308	-	-
Extracellular matrix protein 2	0	0	837.943	0	0	0	0	0	104.743	0	773.374	386.687	0.270872	-	-
Thymidine phosphorylase	81593.9	0	2841.09	21050.8	22684.1	37754.6	19912.1	47881.5	29214.8	27900.6	298578	163239	0.178969	-	-
Tumor necrosis factor receptor superfamily member 6	1707	435.147	0	0	1066.12	804.477	0	0	501.593	853.401	0	426.7	1.17552	-	-
Kinesin-like protein KIFC3	0	0	0	8339.57	788.734	4525.89	0	4669.52	2290.46	664.544	1505.14	1084.84	2.11133	-	-
C-type lectin domain family 11 member A	561.976	0	0	3273.01	679.515	2459.81	0	0	871.789	518.658	0	259.329	3.36171	-	-
Macrophage receptor MARCO	1827.02	0	0	14862.8	1682.98	21550.5	0	4814.68	5592.25	4331.74	24592.2	14462	0.386687	-	-
Platelet-activating factor acetylhydrolase IB subunit alpha	849.551	0	520.886	0	0	0	710.196	0	260.079	719.577	0	359.789	0.722866	-	-
Aldehyde dehydrogenase, dimeric NADP-preferring	0	0	0	0	0	0	2120.37	0	265.047	0	0	0	NAN	-	-
Zinc finger protein 138	810.384	1050.81	0	1780.12	0	306.029	0	0	493.418	671.376	0	335.688	1.46987	-	-
Adhesion G protein-coupled receptor A3	0	0	0	0	0	0	0	0	0	0	0	0	NAN	-	-
T-complex protein 1 subunit theta	0	0	0	755.554	0	0	0	1076.14	228.961	0	0	0	NAN	-	-
Alpha-crystallin B chain	0	0	0	0	0	0	0	0	0	0	0	0	NAN	-	-
Treacle protein	0	600.584	0	0	0	0	1891.71	0	311.537	662.736	0	331.368	0.940154	-	-
LIM and SH3 domain protein 1	14959.7	0	0	2357.97	8801.87	2558.87	10514.2	7410.69	5825.42	10526.9	95151.1	52839	0.110248	-	-
Importin-7	0	0	0	0	0	0	0	0	0	0	0	0	NAN	-	-
Proteasome subunit beta type-1	2272.85	381.283	470.355	571.606	3577	2308.73	2904.59	5509.08	2249.44	1626.36	7250.41	4438.39	0.506814	-	-
Protein FAM49B	8557.96	786.793	10052.5	3948.87	7260.81	9600.44	10702.7	19464.8	8796.86	6359.3	70684.3	38521.8	0.228361	-	-
Poly [ADP-ribose] polymerase 1	0	1347.55	1115.5	1148.1	1071.41	0	810.487	452.935	743.248	887.774	5005.29	2946.53	0.252245	-	-
Actin-related protein 2	6195.12	0	0	0	3505.85	2711.33	2730.84	7023.46	2770.83	5682.81	28394.7	17038.8	0.162619	-	-
Acylamino-acid-releasing enzyme	1775.88	0	756.595	2075.06	2366.46	2929.54	1087.48	1037.29	1503.54	1778.75	4887.94	3333.35	0.45106	-	-
Transgelin-2	2791.9	1812.06	0	2244.28	5138.05	3814.26	3680.69	5611.44	3136.59	0	48763.2	24381.6	0.128646	-	-
Actin-related protein 2/3 complex subunit 5	5750.09	0	777.456	2123.34	3218.21	1814.72	2232.59	8422.69	3042.39	4119.99	21149.4	12634.7	0.240796	-	-
Myoglobin	337.757	5565.69	0	3490.41	843.329	3250.3	0	3673.28	2145.1	1949.77	6726.85	4338.31	0.494455	-	-
Olfactomedin-like protein 2B	3202.86	0	1280.81	7822.58	3473.29	13699.8	2714.63	6645.97	4855	3204.54	5606.51	4405.53	1.10202	-	-
Transitional endoplasmic reticulum ATPase	1397.52	0	242.105	300.37	9199.39	2206.31	427.34	785.206	1819.78	1046.24	15222.3	8134.28	0.223717	-	-
Immunoglobulin kappa variable 3-20	0	0	0	0	1387.61	734.032	875.104	0	374.593	335.679	0	167.84	2.23185	-	-
Zyxin	0	0	0	0	0	0	0	0	0	0	15459.2	7729.59	0	-	+
Stress-induced-phosphoprotein 1	4532.83	0	0	3777.72	2294.83	0	0	0	1325.67	0	25931.2	12965.6	0.102245	-	-
ADP-ribosyl cyclase/cyclic ADP-ribose hydrolase 2	0	2665.7	0	6811.14	3006.45	8264.84	3196.5	12260	4525.58	2390.38	5638.45	4014.42	1.12733	-	-
von Willebrand factor A domain-containing protein 1	458.936	0	0	0	374.548	1155.41	385.986	862.753	404.705	3128.33	1045.84	2087.09	0.193909	-	-
Glutathione S-transferase P	3807.2	1968.78	0	4728.89	7746.35	7045.03	1175.22	9291.72	4470.4	4308.55	19607.3	11957.9	0.373843	-	-
Ras GTPase-activating-like protein IQGAP1	3166.69	0	536.426	2049.4	2936.41	2343.43	693.645	3980.62	1963.33	6779.66	18289.7	12534.7	0.156632	-	-
NADH-cytochrome b5 reductase 2	0	0	2887.94	2940.11	3628.65	14536.8	412.055	9118.07	4190.45	3635.41	525.221	2080.32	2.01433	-	-
Keratin, type II cuticular Hb2	0	1176.66	0	2191.84	0	16286.9	0	0	2456.93	0	0	0	NAN	-	-
Extracellular serine/threonine protein kinase FAM20C	2327.66	3164.21	1136.35	31933.5	6986.33	39556.8	2213.97	26461.8	14222.6	10130.7	16984.8	13557.7	1.04904	-	-
Beta-crystallin A4	0	0	256.947	0	9246.83	0	434.056	7167.74	2138.2	0	0	0	NAN	-	-
Matrix-remodeling-associated protein 5	0	2711.2	0	896.745	0	5170.3	495.506	6002.13	1909.48	587.375	3179.97	1883.67	1.0137	-	-
Mannosyl-oligosaccharide 1,2-alpha-mannosidase IB	1301.04	0	1697.06	0	1730.83	3293.97	937.746	0	1120.08	4312.12	2702.37	3507.25	0.319362	-	-
Ectonucleotide pyrophosphatase/phosphodiesterase family member 5	233.105	0	0	1890.55	1427.3	2139.43	285.1	0	746.935	3367.07	0	1683.54	0.44367	-	-
5'-nucleotidase domain-containing protein 1	0	0	213.429	164.005	390.982	0	175.797	392.194	167.051	0	463.101	231.55	0.721445	-	-
Kremen protein 1	287.307	0	0	1570.4	774.221	1492.31	289.037	0	551.66	855.284	0	427.642	1.29	-	-
Heat shock protein beta-1	1475.13	6511.31	0	0	24681.9	0	1444.45	417.489	4316.28	363.587	4769.29	2566.44	1.68182	-	-
Leucine-rich repeat transmembrane neuronal protein 2	456.11	0	0	0	587.879	726.839	307.507	0	259.792	1225.64	0	612.82	0.423928	-	-
Glucosamine-6-phosphate isomerase 2	813.234	840.898	838.179	0	0	0	892.681	0	423.124	0	875.967	437.984	0.966073	-	-
Inhibitor of growth protein 1	0	0	0	8248.07	0	3769.12	1321.52	2646.43	1998.14	0	2073.24	1036.62	1.92755	-	-
GMP synthase [glutamine-hydrolyzing]	571.146	692.388	868.244	0	0	0	495.937	0	328.464	0	433.006	216.503	1.51713	-	-
Apolipoprotein L1	0	0	0	4144.5	231.064	17045	0	13308.5	4341.13	1081.88	599.199	840.538	5.16471	-	-
Cystatin-B	1985.32	386.584	362.718	3390.29	3137.41	4626.5	2919.18	7906.97	3089.37	1076.66	46002.5	23539.6	0.131242	-	-
cGMP-inhibited 3',5'-cyclic phosphodiesterase B	0	0	0	6919.83	1540.48	8459	0	3200.67	2515	13051.5	2313.61	7682.56	0.327365	-	-
Protein S100-A11	1362.03	0	274.061	0	4174.5	0	859.426	0	833.752	723.346	6097.07	3410.21	0.244487	-	-
Filamin-A	33007.2	1478.86	1224.19	3418.38	17880	5026.78	12766	6846.92	10206	7546.39	169953	88749.8	0.114998	-	-
Nucleolin	2249.02	822.935	0	3182.25	1135.55	0	3098.04	3648.64	1767.05	1771.06	1732.35	1751.71	1.00876	-	-
Suprabasin	0	0	0	0	1531.14	0	2441.61	1376.12	668.609	0	0	0	NAN	-	-
Beta-crystallin B3	356.614	680.945	4207.2	5803.53	4791.9	976.494	435.282	2910.11	2520.26	0	0	0	NAN	-	-
Progranulin	1691	0	0	2775.22	0	1770.38	2168	0	1050.57	0	8672.94	4336.47	0.242265	-	-
Protein ABHD14B	0	1209.23	759.116	1760.53	1156.01	295.781	0	1473.27	831.741	0	2385.41	1192.71	0.697356	-	-
Macrophage metalloelastase	0	0	406.808	0	0	0	400.178	379.516	148.313	599.426	877.645	738.535	0.20082	-	-
Dihydrolipoyl dehydrogenase, mitochondrial	8782.99	666.737	623.879	601.765	5119.13	2254.05	3504.53	3410.57	3120.46	2813.29	6099.79	4456.54	0.700197	-	-
Nucleophosmin	2241.59	0	2110.34	1441.65	4872.31	1870.16	3373.21	3620.3	2441.2	1364.47	7947.4	4655.94	0.524319	-	-
Actin-related protein 2/3 complex subunit 1B	10192.3	0	0	858.101	4020.32	2131.96	4129.48	5770.9	3387.88	3883	38635.4	21259.2	0.15936	-	-
Retinal dehydrogenase 1	12846	3750.13	3723.02	1053.18	6477.05	10892.2	4610.35	9136.03	6560.99	10756	73392.7	42074.4	0.155938	-	-
NAD(P)H-hydrate epimerase	556.24	331.889	552.495	758.909	972.465	1153.26	887.634	1046.69	782.447	1421.85	1433.11	1427.48	0.548131	-	-
Plectin	8545.02	3130.54	20706.3	8825.73	13152.9	8318.76	22126.2	5234.46	11255	13953.6	26084.6	20019.1	0.562212	-	-
Peroxiredoxin-6	992.364	332.768	745.363	0	3342.75	879.416	818.588	1153.08	1033.04	906.865	3640.3	2273.58	0.454367	-	-
Hexokinase-1	2047.79	0	757.103	3487.03	0	0	0	0	786.491	841.06	580.158	710.609	1.10678	-	-
Proteasome subunit beta type-7	2179.56	4325.27	0	0	1278.51	0	0	1143.42	1115.85	1902.85	0	951.423	1.17282	-	-
Actin-related protein 2/3 complex subunit 4	7348.6	797.807	0	654.888	4337.97	3339.57	2841.64	5427.27	3093.47	2739.84	14809.2	8774.52	0.352551	-	-
Platelet glycoprotein Ib alpha chain	0	2008.97	1829.06	5670.04	1329.33	11736.3	712.169	34233.4	7189.92	923.872	3119.63	2021.75	3.55628	-	-
S-formylglutathione hydrolase	0	0	0	0	10154.6	0	0	0	1269.33	0	3716.02	1858.01	0.683164	-	-
Fructose-1,6-bisphosphatase isozyme 2	3840.22	1253.73	1063.98	2690.17	3816.09	3303.67	7415.02	8583.64	3995.82	1934.42	29658.9	15796.7	0.252953	-	-
Cadherin-20	1617.08	1551.71	757.707	0	527.916	1739.01	617.448	3121.75	1241.58	647.184	2148.25	1397.72	0.88829	-	-
Protocadherin alpha-C2	877.855	0	991.267	0	0	0	1365.5	0	404.328	3014.56	0	1507.28	0.26825	-	-
Heterogeneous nuclear ribonucleoprotein K	364.735	0	1090.08	0	1547.41	0	0	0	375.277	1563.8	8019.88	4791.84	0.0783159	-	-
Integrin beta-5	2180.33	2842.04	1826.61	2332.73	2150.92	0	1397.49	0	1591.26	3349.57	0	1674.79	0.95013	-	-
Lipopolysaccharide-binding protein	1111.65	8787.75	0	71367.8	3595.99	106506	1202.78	7310.66	24985.4	3041.56	9453.21	6247.39	3.99933	-	-
NHL repeat-containing protein 3	697.078	0	0	1805.99	972.347	3920.54	0	2487.88	1235.48	4611.21	1214.66	2912.94	0.424135	-	-
Collectin-10	293.061	2976.03	0	6552.03	1639.5	6603.37	1952.31	13512.4	4191.09	1245.57	2024.76	1635.17	2.56309	-	-
Aminoacylase-1	644.27	366.201	0	7223.37	1786.11	10261.7	1179.01	3441.25	3112.74	3190.98	6929.87	5060.42	0.615114	-	-
Tubulin beta chain	3016.63	0	1049.11	619.735	3767.08	718.023	413.443	3446.85	1628.86	2241.67	42844.6	22543.1	0.0722553	-	-
1-phosphatidylinositol 4,5-bisphosphate phosphodiesterase eta-1	837.699	1151.53	0	3562.52	1232.54	6296.06	1411.71	2076.11	2071.02	0	1432.69	716.347	2.89109	-	-
Tyrosine-protein kinase Lyn	0	0	706.814	0	362.243	1254.36	0	0	290.427	0	1049.24	524.618	0.553597	-	-
Hematopoietic lineage cell-specific protein	26967.3	0	369.486	4766.25	26516.6	2415.7	5795.64	14311.6	10142.8	10022.1	108168	59095	0.171636	-	-
Golgi-associated plant pathogenesis-related protein 1	0	961.684	507.658	3633.13	634.714	3807.54	1843.2	7789.66	2397.2	455.887	2807	1631.45	1.46937	-	-
Beta-1,3-N-acetylglucosaminyltransferase lunatic fringe	2350.56	2926.12	877.894	4298.59	2266.79	6490.43	0	3232.96	2805.42	4320.03	4885.59	4602.81	0.609501	-	-
Prickle-like protein 4	0	8186.6	0	18619.4	3531.98	15029.1	0	9763.17	6891.28	11139.7	13331.3	12235.5	0.563221	-	-
Twisted gastrulation protein homolog 1	0	785.234	2150.26	4615.33	2282.02	0	1184.3	0	1377.14	1578.32	1808.02	1693.17	0.813353	-	-
Cullin-associated NEDD8-dissociated protein 1	0	0	0	0	0	0	0	0	0	186.404	263.105	224.754	0	-	+
Fibroblast growth factor-binding protein 2	0	0	1624.17	4845.91	3217.63	6495.96	0	0	2022.96	0	0	0	NAN	-	-
Cell adhesion molecule 3	1814.46	429.143	0	3346.66	2023.73	5155.74	800.57	2655.93	2028.28	6213.51	3487	4850.26	0.41818	-	-
Thrombospondin-1	3212.84	15937.4	449.094	0	3538.17	0	2940.56	2305.74	3547.97	3174.98	10211.2	6693.1	0.530094	-	-
Meteorin-like protein	2607.27	0	683.518	2744.97	939.834	3523.33	956.458	1474.81	1616.27	2260.24	4075.43	3167.84	0.510213	-	-
Gasdermin-A	373.724	2297.14	0	1197.32	4823.72	269.117	2409.5	2931.79	1787.79	0	807.664	403.832	4.42706	-	-
Matrix metalloproteinase-9	102282	0	1159.75	6706.5	0	169770	125996	286223	86517.3	2338.96	31860.7	17099.8	5.05954	-	-
Platelet-derived growth factor receptor beta	434.511	0	997.888	1145.29	668.535	745.725	377.463	1931.32	787.592	2163.32	494.715	1329.02	0.592611	-	-
Lipocalin-1	8557.32	6037.54	0	0	355.497	0	879.49	0	1978.73	5229.64	1619.29	3424.47	0.577822	-	-
Serglycin	4086.89	4715.33	2420.87	4860.5	3960.51	1732.66	1580.27	3784.77	3392.73	5660.3	8774.63	7217.47	0.470072	-	-
S-adenosylmethionine synthase isoform type-2	2270.56	0	839.747	1534.42	1474.12	678.211	1584.38	820.437	1150.24	3578	6273.41	4925.7	0.233517	-	-
High mobility group protein B2	10263.2	0	0	1310.13	10491.2	1757.45	23160.1	12837	7477.37	5492.6	22339.2	13915.9	0.537326	-	-
Purine nucleoside phosphorylase	2625.65	750.469	0	0	3632.86	534.056	4019.61	3286.35	1856.13	3534.01	22732	13133	0.141333	-	-
Peptidyl-prolyl cis-trans isomerase FKBP3	0	0	0	0	1921.57	0	303.518	569.814	349.363	0	8142.34	4071.17	0.085814	-	-
Elongation factor 1-gamma	5786.83	0	0	0	7974.32	602.72	0	1323.58	1960.93	1907.66	20432.5	11170.1	0.175552	-	-
Protein PAT1 homolog 1	381.774	0	324.788	0	0	0	312.82	0	127.423	0	0	0	NAN	-	-
Myosin-9	4049.72	0	251.08	0	10666.6	1230.04	955.526	1491.7	2330.59	688.266	5744.26	3216.27	0.724626	-	-
Heterogeneous nuclear ribonucleoproteins A2/B1	20556.7	0	1971.59	2993.65	23962	3324.87	14601.2	17034.8	10555.6	14797	51301.3	33049.2	0.319391	-	-
Ubiquitin-conjugating enzyme E2 variant 1	690.891	306.473	1190.33	0	651.742	1133.01	905.298	2308.2	898.243	0	1585.75	792.873	1.1329	-	-
Endoplasmic reticulum resident protein 29	4449.03	1686.67	2403.37	0	5125.8	1818.74	4481.36	3002.71	2870.96	3039.93	19968.4	11504.2	0.249558	-	-
Tyrosine-protein phosphatase non-receptor type 6	1141.34	0	1275.63	2542.38	276.285	0	1059.26	0	786.862	1389.85	2479.71	1934.78	0.406693	-	-
Nuclear mitotic apparatus protein 1	862.077	1498.73	0	1639.12	3134.9	0	0	511.351	955.772	256.945	1997.73	1127.34	0.847814	-	-
Dopamine beta-hydroxylase	2926.59	2565.38	0	20884.5	4558.29	20412.4	3507.59	55086.7	13742.7	2284.32	8723.79	5504.06	2.49683	-	-
Very low-density lipoprotein receptor	1319.7	0	673.153	1966.05	1597.47	3438.46	604.35	0	1199.9	5648.18	0	2824.09	0.42488	-	-
Glycogen phosphorylase, liver form	465.968	0	0	0	775.302	0	306.963	648.366	274.575	925.963	4476.33	2701.15	0.101651	-	-
Sortilin-related receptor	1813.5	304.457	841.173	1123.14	1538.21	1789.78	1039.23	527.497	1122.12	2999.81	398.27	1699.04	0.660445	-	-
Gamma-interferon-inducible lysosomal thiol reductase	5128.35	752.431	1809.86	2742.42	1577.88	1521.15	1659.06	0	1898.89	2035.43	1587.7	1811.56	1.04821	-	-
Gliomedin	2274.19	4351.88	1682.49	2260.84	2675	4664.25	462.43	1255.14	2453.28	5221.44	2868.03	4044.73	0.606536	-	-
Glutathione S-transferase omega-1	6130.77	2494.67	1236.85	8412.85	9777.86	5424.86	17524.3	19341.2	8792.93	5013.37	79918.4	42465.9	0.207058	-	-
Hexokinase HKDC1	116039	70519.2	20250.9	51936.4	82965.9	57081.6	60270.1	130465	73691.1	67708.5	96866.4	82287.4	0.895533	-	-
Collagen alpha-1(I) chain	2292.07	3063.98	0	716.671	628.648	15394.1	2468	3334.19	3487.2	1280.6	12925.3	7102.94	0.490952	-	-
Bis(5'-adenosyl)-triphosphatase ENPP4	1320.04	0	0	698.437	1321.77	619.357	830.144	0	598.719	5777.92	551.178	3164.55	0.189195	-	-
ATP-binding cassette sub-family C member 8	36681.6	148447	17396.3	69314.4	51693.4	52651.3	47010.1	99969.7	65395.5	29534	132751	81142.4	0.805934	-	-
Sialoadhesin	458.435	5033.74	668.646	10334.7	5419.53	7754.18	6168.17	5884.6	5215.26	529.403	8862.59	4695.99	1.11058	-	-
C-type mannose receptor 2	1358.07	2445.58	0	3681.41	2505.26	12573.4	566.988	10307.3	4179.76	4499.1	291.754	2395.43	1.74489	-	-
SLIT and NTRK-like protein 3	914.363	0	0	374.125	1214.42	0	386.41	0	361.165	1476.51	0	738.257	0.489213	-	-
Dipeptidyl peptidase 4	1433.86	3543.85	0	8187.11	1984.94	7063.79	1753.39	18477.7	5305.58	0	5583.55	2791.78	1.90043	-	-
Corneodesmosin	454.598	0	0	0	24834.3	0	1908.77	3538	3841.96	1208.58	0	604.288	6.35783	-	-
Leucine-rich repeats and immunoglobulin-like domains protein 2	382.564	0	642.594	0	267.009	0	675.255	0	245.928	3790.86	0	1895.43	0.129748	-	-
Phosphoinositide-3-kinase-interacting protein 1	813.135	0	976.838	860.864	976.306	869.251	642.176	0	642.321	2060.18	0	1030.09	0.623558	-	-
Alpha-crystallin A chain	0	5684.55	7977.52	0	4503.59	0	13806.7	3123.77	4387.02	0	0	0	NAN	-	-
Adenylyl cyclase-associated protein 1	17310.3	0	550.131	2032.71	12997	5647.27	4627.92	6963.52	6266.1	9378.08	87112	48245	0.129881	-	-
6-phosphogluconate dehydrogenase, decarboxylating	45717.3	668.086	5229.73	6308.28	11613.3	17017.5	9138.88	30441.7	15766.8	13692.8	131642	72667.2	0.216973	-	-
Fibroblast growth factor 8	0	0	0	0	0	0	0	0	0	0	0	0	NAN	-	-
Charged multivesicular body protein 4a	0	0	0	0	0	110604	0	127220	29728.1	0	0	0	NAN	-	-
CMP-N-acetylneuraminate-beta-galactosamide-alpha-2,3-sialyltransferase 1	0	0	0	964.167	532.556	947.325	936.922	965.587	543.32	1013.34	657.118	835.23	0.650503	-	-
Semaphorin-4C	961.116	0	1108.68	909.083	507.063	0	454.893	0	492.604	1593.63	443.208	1018.42	0.483694	-	-
Contactin-associated protein-like 3B	1023.87	0	0	0	0	0	0	0	127.984	0	0	0	NAN	-	-
Chondroadherin-like protein	572.413	0	346.839	1025.83	597.158	1103.93	413.76	0	507.491	927.25	0	463.625	1.09462	-	-
Bone morphogenetic protein 7	0	0	0	0	179.62	0	0	190.459	46.2599	204.578	216.178	210.378	0.21989	-	-
Interleukin-1 receptor type 2	1420.55	0	0	9342.35	1783.76	4544.76	1762.49	5311.28	3020.65	457.971	3501.5	1979.74	1.52578	-	-
Leucine-rich repeat-containing protein 29	0	0	1270.67	2829.11	1705.54	17156.7	1090.5	8771	4102.94	2213.49	749.679	1481.58	2.7693	-	-
Neurexophilin-2	382.564	0	1110.84	0	0	0	430.123	0	240.441	1011.43	0	505.714	0.475448	-	-
BTB/POZ domain-containing protein KCTD12	10268.2	0	859.809	3563.29	7439.04	4518.72	7020.36	7721.64	5173.89	6173.01	49710.6	27941.8	0.185166	-	-
Vinculin	2352.97	2184.84	1314.41	2571.77	3373.51	6157.64	2303.84	5794.05	3256.63	1503.37	15760.1	8631.74	0.377285	-	-
Epsilon-sarcoglycan	1206.32	0	1001.83	912.746	615.457	1045.16	0	360.024	642.693	1607.99	750.059	1179.02	0.545106	-	-
Neutral alpha-glucosidase AB	3044.23	0	1504.99	1251.03	2020.96	6025.37	730.81	0	1822.17	3520.14	1688.59	2604.37	0.699661	-	-
60S ribosomal protein L7	753.477	0	0	0	746.777	0	493.968	0	249.278	491.055	491.666	491.361	0.507321	-	-
Tropomyosin beta chain	524.012	0	0	930.453	836.513	4218.38	2084.21	20171.1	3595.58	0	7339.75	3669.88	0.979757	-	-
Carbohydrate sulfotransferase 1	0	0	687.099	0	0	0	0	0	85.8874	1214.54	0	607.272	0.141432	-	-
Galectin-7	1765.08	901.562	494.084	0	12045.6	0	2092.79	0	2162.39	1300.81	3757.6	2529.2	0.854968	-	-
Preg0cy-specific beta-1-glycoprotein 9	4136.27	3267.11	0	5088.79	9222.65	7887.22	2775.43	0	4047.18	3855.5	17952.3	10903.9	0.371169	-	-
Ribose-5-phosphate isomerase	2730.46	5330.98	902.299	4565.1	3294.67	4929.67	3598.78	9821.26	4396.65	1854.13	7593.63	4723.88	0.930729	-	-
14-3-3 protein gamma	67237.7	9987.59	20805.1	47917.7	85694.4	59994.1	58531.1	128884	59881.5	51684.4	370246	210965	0.283845	-	-
Elongation factor 2	7349.85	395.074	383.545	584.05	11814.2	3848.3	2590.04	3614.45	3822.44	2356.34	31700.6	17028.5	0.224473	-	-
Farnesyl pyrophosphate synthase	4446.45	0	0	1169	2804.96	793.729	4128.09	436.856	1722.39	3788.39	28137.2	15962.8	0.1079	-	-
Quinone oxidoreductase PIG3	1049.64	168.67	1340.9	10001.6	4048.47	5393.69	0	2265.95	3033.61	479.12	2559.86	1519.49	1.99647	-	-
Rho GDP-dissociation inhibitor 1	32394.2	0	8601.5	1814.07	35880.8	8891.84	25117.4	33444.6	18268	17108.7	162414	89761.1	0.203519	-	-
Neuronal pentraxin receptor	0	0	0	0	906.888	0	0	0	113.361	0	0	0	NAN	-	-
Hyaluro0 and proteoglycan link protein 3	14476.7	0	6176.85	1200.93	0	25136.7	12145.5	0	7392.08	4612.58	0	2306.29	3.20518	-	-
Tubulin alpha-1B chain	12101.5	0	380.177	2317.16	21887.2	7034.95	8186.72	11171.9	7884.94	12397	67049.4	39723.2	0.198497	-	-
CREB/ATF bZIP transcription factor	6400.07	19824.4	2125.5	3619.56	12334.2	2856.83	19838.3	29806	12100.6	3263.46	9948.04	6605.75	1.83183	-	-
Collagen alpha-1(XV) chain	987.577	6780.05	0	7004.41	4201.54	10670.9	2803.7	7302.61	4968.85	3434.98	12126.3	7780.64	0.638617	-	-
Cadherin-23	2392.28	0	1484.89	3276.69	1998.82	5515.71	1946.44	791.957	2175.85	4373.57	1457.69	2915.63	0.74627	-	-
Fibromodulin	688.605	25467.8	446.177	1870.37	5264.82	2742.48	1477.77	3078.4	5129.55	3325.58	6671.49	4998.53	1.02621	-	-
Carbohydrate sulfotransferase 3	1108.41	335.408	499.5	949.776	652.782	3163.07	257.652	299.817	908.301	536.6	312.251	424.426	2.14007	-	-
HLA class II histocompatibility antigen, DRB1-15 beta chain	1402.88	0	0	7649.68	848.564	22631.5	916.467	1513.68	4370.35	704.842	5413.63	3059.24	1.42858	-	-
V-set and immunoglobulin domain-containing protein 4	9659.37	7607.3	474.46	43898.7	13377.4	46422.3	14750.9	21091.4	19660.2	12601.2	79930.8	46266	0.424939	-	-
Thioredoxin	3103.94	0	1322.22	323.948	17003.3	815.308	851.016	1303.23	3090.37	2151.71	2380.06	2265.89	1.36387	-	-
Killer cell immunoglobulin-like receptor 2DL4	2381.67	2355.03	731.582	4102.99	3765.89	2319.25	3464.3	5740.43	3107.64	898.999	4554.7	2726.85	1.13965	-	-
F-box only protein 50	0	0	0	847.558	6873.65	804.816	1155.14	1043.34	1340.56	0	982.204	491.102	2.7297	-	-
Phosphatidylcholine-sterol acyltransferase	2884.36	3852.32	769.678	22712.2	5270.56	21191.5	0	8264.45	8118.13	2068.61	7142.2	4605.4	1.76274	-	-
Kelch-like protein 22	1367.26	1051.73	0	0	790.109	0	0	1205.93	551.879	1527.4	1007.59	1267.5	0.435409	-	-
Clusterin-like protein 1	1185.38	0	2612.03	0	0	1380.79	0	0	647.276	3368.13	0	1684.07	0.384353	-	-
Leucine rich adaptor protein 1	600.22	0	818.609	2334.46	1503.28	9283.36	0	7670.41	2776.29	4120.05	0	2060.03	1.3477	-	-
Amphoterin-induced protein 2	903.816	0	1243.64	0	235.173	1144.74	786.687	444.546	594.825	4640.75	0	2320.37	0.256349	-	-
Serine protease 56	877.44	0	0	719.025	1086.59	1074.38	1541.17	0	662.326	1738.85	0	869.423	0.7618	-	-
Ectonucleoside triphosphate diphosphohydrolase 6	3683.51	0	3130.79	1775.59	0	1622.71	0	0	1276.58	3905.16	2059.04	2982.1	0.428079	-	-
N-acetyl-D-glucosamine kinase	12510.7	618.032	1183.06	3994.89	9902.31	6249.2	2383.17	6968.42	5476.22	8019.17	64075.2	36047.2	0.151918	-	-
Complement C1q tumor necrosis factor-related protein 4	961.516	0	600.626	986.673	0	1607.48	0	367.397	565.461	564.753	0	282.377	2.00251	-	-
Netrin receptor DCC	3847.52	1295.32	7232.62	560.636	2519.96	1179.9	2528.43	430.804	2449.4	7860.88	0	3930.44	0.623187	-	-
Endonuclease domain-containing 1 protein	5526.11	1110.62	0	3379.7	2362.11	5684.27	2197.12	0	2532.49	600.853	8250.03	4425.44	0.572257	-	-
Semaphorin-6D	790.151	2031.02	3548.88	3065.57	6159.47	7026.9	3619.85	4293.74	3816.95	11587.3	3002.02	7294.67	0.523252	-	-
Keratin, type I cuticular Ha6	0	403.588	0	0	328.681	37092.4	0	2351.79	5022.06	0	72580.8	36290.4	0.138385	-	-
Protocadherin gamma-C3	1716.97	504.205	1257.42	1445.97	1168.6	2189.58	1347.85	1139.76	1346.29	7072.79	1245.83	4159.31	0.323682	-	-
Kallikrein-6	914.18	0	822.002	773.689	375.558	1029.68	721.726	0	579.605	1796.69	0	898.347	0.64519	-	-
Neutrophil cytosol factor 4	1292.03	1619.4	998.451	0	0	0	0	0	488.735	1285.51	0	642.757	0.760373	-	-
Beta-galactosidase	2720.56	463.846	593.927	968.339	1378.64	1587.18	1220.06	349.442	1160.25	2911.52	1635.33	2273.43	0.510353	-	-
Trifunctional purine biosynthetic protein adenosine-3	3481.44	10086.1	4591.22	5210.53	6893.48	973.999	10033.2	10260.5	6441.31	9883.37	13879.2	11881.3	0.542139	-	-
Growth/differentiation factor 10	785.439	0	947.957	0	0	0	0	0	216.674	819.575	0	409.788	0.528748	-	-
Tryptophan--tRNA ligase, cytoplasmic	139930	2388.82	10715.8	51700	36879.4	82091.8	57196.8	149112	66251.8	44142.2	459714	251928	0.262979	-	-
Endothelial cell-selective adhesion molecule	0	0	0	0	0	0	0	0	0	0	0	0	NAN	-	-
Malate dehydrogenase, mitochondrial	51577.3	1008.4	0	2067.96	28873.6	5109.72	20422.6	18363	15927.8	16501.8	56318.8	36410.3	0.437454	-	-
Cyclic AMP-dependent transcription factor ATF-6 beta	2349.23	305.614	1755.88	1363	1300.86	5645.63	0	847.84	1696.01	1027.9	400.312	714.107	2.37501	-	-
14-3-3 protein beta/alpha	18399.1	1199.14	1892.83	17858.6	18238.9	20661.6	15052.1	32670.8	15746.6	10786	74881.9	42834	0.36762	-	-
Dipeptidyl peptidase 3	7026.13	783.653	628.835	779.581	5172.18	4185.55	2083.58	4709.66	3171.15	3095.46	23535.5	13315.5	0.238155	-	-
Protein disulfide-isomerase A6	10071.7	0	2644.22	4820.15	10973.2	9464.06	5729.85	10545.7	6781.11	9301.27	27115.1	18208.2	0.372422	-	-
Actin-related protein 2/3 complex subunit 2	8264.92	2054.02	2922.77	1238.24	5323.53	4382.51	3445.99	8152.21	4473.02	4669.67	32433.8	18551.7	0.241111	-	-
Fatty acid-binding protein 5	970.124	1086.74	1974.63	434.337	3928.81	971.195	1478.77	1676.59	1565.15	1272.53	4434.94	2853.74	0.548457	-	-
Ubiquitin-conjugating enzyme E2 N	1591.38	0	690.437	361.254	815.838	1473.16	640.05	1481.54	881.708	1316.17	5413.97	3365.07	0.262018	-	-
Elongation factor 1-alpha 1	25632.2	1477.19	5019.05	11909.6	62789.8	20933.2	13313	19526.8	20075.1	21274	112511	66892.6	0.30011	-	-
Peroxiredoxin-1	13267.4	1591.79	2239.71	4599.34	23749.7	9003.66	10668	7258.34	9047.23	12776.2	62002.8	37389.5	0.241972	-	-
Low affinity immunoglobulin gamma Fc region receptor III-A	18096.5	906.464	1145.45	38477.4	2608.53	39532.7	10304.6	57113.2	21023.1	8682.15	33859.2	21270.7	0.988363	-	-
Polypeptide N-acetylgalactosaminyltransferase 18	5339.42	1886.02	6323	6122.6	1645.07	6086.28	1281.57	1317.86	3750.23	9102.41	386.743	4744.58	0.790424	-	-
Anthrax toxin receptor 1	1025.57	2099.21	710.994	1570.84	881.868	1601.71	1457.96	2181.71	1441.23	809.742	2175.53	1492.63	0.965563	-	-
Secreted frizzled-related protein 4	1209.81	1340.87	971.611	570.964	3713.1	1303.55	0	455.173	1195.63	2153.15	532.869	1343.01	0.890265	-	-
F-actin-capping protein subunit beta	6322.28	1985.5	340.618	576.046	6540.11	3026.8	4016.05	12997.1	4475.57	2761.98	35153.7	18957.8	0.23608	-	-
UDP-GlcNAc:betaGal beta-1,3-N-acetylglucosaminyltransferase 9	1026.47	679.129	1072.45	1728.44	944.245	2742.97	563.016	543.581	1162.54	1363.06	555.329	959.194	1.21199	-	-
Protein CutA	1287.72	924.182	18661.8	680.993	1982.83	1725.14	1532.8	0	3349.44	7401.24	992.894	4197.07	0.798042	-	-
Leukotriene A-4 hydrolase	93383.6	13035	11428.8	48889	68352.2	96829.4	44345	137612	64234.4	44100.3	382443	213272	0.301186	-	-
Fructose-1,6-bisphosphatase 1	9605.3	896.379	1871.51	12259.8	10626.1	9458.86	21764.8	29889.3	12046.5	5791.74	123198	64495	0.186782	-	-
Trypsin-1	13952.6	1.02491e+06	954719	2250.7	3033.12	1939.73	17354.5	25237.4	255425	19790.3	23130.9	21460.6	11.902	-	-
Integrin alpha-M	2815.36	0	0	1192.05	1049.76	4476.27	4995.64	3400.23	2241.16	0	3050.07	1525.04	1.46958	-	-
ICOS ligand	16493.9	6343.61	471.699	8664.92	4573.81	13643.2	8700.89	14732.4	9203.04	4128.8	12605.9	8367.35	1.09988	-	-
Insulin-like growth factor-binding protein 4	10229.7	8237.22	9629.72	8025.33	9900.02	3627.93	6514.46	1536.37	7212.59	9454.84	13168.4	11311.6	0.637627	-	-
Semaphorin-3G	1024.8	493.904	338.58	756.271	437.081	994.811	559.348	0	575.599	1432.53	335.917	884.225	0.650965	-	-
Keratin, type I cytoskeletal 13	10626.6	21148.3	328.761	6043.16	4281.43	715.113	367.429	0	5438.86	0	9385.94	4692.97	1.15894	-	-
Trans-Golgi network integral membrane protein 2	3535.78	0	3943.29	0	0	0	3786.54	0	1408.2	431.505	0	215.753	6.52693	-	-
Reticulon-4 receptor-like 1	323.317	0	1646.01	0	0	646.956	355.805	0	371.511	1310.7	0	655.348	0.566892	-	-
Tudor domain-containing protein 6	13482.8	38550.7	2360.19	163550	53815.6	178816	10371.2	120928	72734.5	25735.6	76544.1	51139.8	1.42227	-	-
Ficolin-3	3616.71	654.713	0	12617.7	517.07	59272.9	3772.69	70615.1	18883.4	2693.35	4657.24	3675.3	5.13792	-	-
Ephrin type-A receptor 7	1869.74	0	1580.3	0	992.836	734.599	1372.91	0	818.798	2612.34	0	1306.17	0.626868	-	-
Cofilin-1	7696.12	1258.83	954.023	9849.17	14651.8	10838.4	6079.99	12944.5	8034.1	11297.9	68657.6	39977.7	0.200964	-	-
Diphosphomevalonate decarboxylase	462.653	0	518.004	0	1562.81	0	2269.64	0	601.639	4442.31	5931.22	5186.76	0.115995	-	-
Zinc finger protein 529	2973.14	14544	0	15998.5	6186.13	7063.3	4424.73	0	6398.72	1940.99	12623.5	7282.22	0.878677	-	-
Keratocan	8500.53	106990	2009.62	0	0	275.093	2114.58	2044.74	15241.8	5596.43	60093.6	32845	0.464053	-	-
Cadherin-11	16351.5	5901.57	2559.75	13232.6	11595.2	36574.5	4014.74	47244.3	17184.3	6921.16	7527.04	7224.1	2.37874	-	-
Keratin, type II cytoskeletal 6B	7709.74	14729.9	10072.7	489.843	8428.17	536.934	5202.9	5599.83	6596.25	4863.69	55604.7	30234.2	0.218172	-	-
Cysteine-rich secretory protein 3	3327.9	38078.4	5693.94	11320.7	0	5894.53	28855.7	18166.3	13917.2	3489.22	12345.9	7917.58	1.75776	-	-
Dystrophin	35953.8	62075.9	44149	0	1.43901e+06	50239	79220.1	80624.8	223909	56003.5	67622.5	61813	3.62236	-	-
Polycomb group protein ASXL1	969.5	0	0	0	0	1487.75	365.478	1941.64	595.546	443.136	0	221.568	2.68787	-	-
Mannose-binding protein C	2938.61	0	1683	9489.03	1744.51	13579	3331.96	20266.7	6629.1	1268.86	15370.4	8319.65	0.7968	-	-
Aspartate--tRNA ligase, cytoplasmic	388.445	0	0	2865.67	529.901	1113.27	0	0	612.161	0	1477.34	738.668	0.828737	-	-
Adseverin	0	0	0	1854.71	3384.71	0	332.44	0	696.483	2159.72	1621.64	1890.68	0.368376	-	-
Plexin-B1	1519.22	0	2346.97	706.231	0	2713.57	0	826.725	1014.09	2209.73	0	1104.86	0.917842	-	-
Bromodomain and PHD finger-containing protein 3	1149.78	2461.92	1841.09	0	1468.4	0	962.966	2287.13	1271.41	3608.91	2723.84	3166.38	0.401535	-	-
Desmocollin-3	1819.55	31474.9	0	0	24053.7	0	702.199	3899.38	7743.73	3277.45	14470.7	8874.08	0.872623	-	-
Hypoxia up-regulated protein 1	1906.91	1665.26	691.975	4143.67	1678.46	13499	1363.55	4562.58	3688.93	6896.36	5879.43	6387.89	0.577488	-	-
Nuclear pore complex protein Nup160	3935.76	10114.6	0	1793.37	7030.55	1188.77	3114.74	5336.95	4064.35	4578.6	4056.62	4317.61	0.941341	-	-
Alpha-1,6-mannosylglycoprotein 6-beta-N-acetylglucosaminyltransferase A	2182.08	0	2046.23	9902.08	222.373	12532.3	1724.21	0	3576.16	4860.35	0	2430.18	1.47156	-	-
Carboxypeptidase B	0	1176.97	0	0	656.968	0	1162.2	1507.75	562.985	473.495	0	236.748	2.378	-	-
Low-density lipoprotein receptor-related protein 8	2128.34	0	1901.04	0	0	0	1572.03	0	700.176	3107.87	0	1553.94	0.450582	-	-
Leucine-rich repeat and immunoglobulin-like domain-containing nogo receptor-interacting protein 3	2680.2	485.312	3339.06	6213.89	1393.14	4256.51	1614.41	0	2497.82	4812.01	713.53	2762.77	0.904099	-	-
Plastin-2	305017	221982	122446	328637	240690	596071	281710	567976	333066	137730	843102	490416	0.67915	-	-
Translation initiation factor eIF-2B subunit beta	2140.06	538.37	1182.43	961.63	3070.27	603.229	386.529	912.756	1224.41	1430.07	825.976	1128.02	1.08545	-	-
Proteasome subunit beta type-8	7572.52	540.944	575.891	0	5396.44	6115.95	8111.68	10593.1	4863.32	1188.96	22958.7	12073.8	0.402799	-	-
Nicastrin	4472.48	0	3917.86	0	2739.78	1554.2	3101.18	0	1973.19	4507.83	0	2253.92	0.875449	-	-
Puromycin-sensitive aminopeptidase	2507.54	5886.99	2960.33	0	6904.9	2195.62	2994.1	3487.21	3367.09	4611.82	14512.4	9562.09	0.352129	-	-
Nucleoside diphosphate kinase A	10739.1	0	2819.21	2259.19	16671.9	0	10504.3	11961	6869.34	8357.94	78707.8	43532.9	0.157797	-	-
Proteasome subunit alpha type-2	13508.6	981.686	622.358	714.458	14826.9	7488.95	15953.9	20720.2	9352.13	8685.73	28786.6	18736.2	0.499149	-	-
Rab GDP dissociation inhibitor alpha	1768.18	2231.66	4989.59	2800.9	2647.44	2244.57	2240.14	3445.16	2795.95	3136.96	2408.21	2772.59	1.00843	-	-
Phosphoglycerate kinase 1	196110	43980.2	103218	158962	287679	159274	159359	598133	213339	196524	1.1614e+06	678962	0.314214	-	-
WD repeat-containing protein 1	15682.7	3517.58	1104.51	8138.63	16338	8196.22	4178.29	4529.41	7710.66	9707.43	50586.3	30146.8	0.25577	-	-
14-3-3 protein epsilon	13000.5	2869.81	8620.67	6213.83	16116.7	8210.81	10356.5	22295	10960.5	9809.36	48833.4	29321.4	0.373805	-	-
Cystatin-A	2582.45	7749.36	5308.53	1657.03	16123.4	2997.61	14612.6	6156.75	7148.47	6279.08	9070.54	7674.81	0.931419	-	-
Neurexin-3-beta	4887.87	0	5441.8	1100.07	1235.07	792.051	6236.63	850.506	2568	6973.98	495.635	3734.81	0.687586	-	-
Cilia- and flagella-associated protein 53	167652	43108.5	66032.4	1.25157e+06	109346	970195	15872.5	114727	342313	112832	107608	110220	3.10572	-	-
SH2 domain-containing protein 4A	19476.6	38224.3	5931.95	46915.3	37718.5	44146.4	32317.9	67672.3	36550.4	19865.5	25609.2	22737.3	1.60751	-	-
DNA-dependent protein kinase catalytic subunit	0	0	0	0	0	0	0	0	0	0	0	0	NAN	-	-
Vitamin K-dependent protein Z	17008.3	30218.3	15629.2	65464.2	29680.1	54494.8	6786.2	27746.8	30878.5	7679.14	57724.8	32702	0.944239	-	-
Ras-related protein Rab-15	2915.43	399.43	1245.22	1564.01	2985.28	1522.9	1402.35	1337.38	1671.5	3021.94	2049.26	2535.6	0.659213	-	-
Glyoxalase domain-containing protein 4	12233.5	5082.37	3515.11	3216.31	8809.21	6618.52	12396.2	10613.8	7810.63	5193.18	25503.2	15348.2	0.508895	-	-
Aminopeptidase N	2020.61	13658.7	3236.01	46557.6	15479.6	37848	10510.8	46131.4	21930.3	4323.73	17102.4	10713.1	2.04707	-	-
Gamma-glutamylcyclotransferase	1049.43	1655.66	0	1007.96	9795.63	1060.38	1884.18	2141.36	2324.33	1100.57	1540.2	1320.39	1.76034	-	-
14-3-3 protein eta	4794.22	9746.08	4651.87	14133.3	11290.4	24112.1	2448.26	15112.4	10786.1	13000	25287.7	19143.9	0.563422	-	-
Cytosolic non-specific dipeptidase	60208.3	1434.56	3221.3	8352.76	44503.3	17817.3	12287.7	56822.1	25580.9	43906.3	230467	137186	0.186468	-	-
Transforming growth factor beta receptor type 3	1755.48	734.471	989.359	613.283	434.153	1434.22	1001.06	2021.56	1122.95	1280.53	1927.98	1604.25	0.699981	-	-
Ubiquitin-60S ribosomal protein L40	5117.55	635.142	1729.35	2825.79	16636.5	5109.36	7720.73	11974.4	6468.6	7874.2	23733.8	15804	0.409302	-	-
Nectin-1	5121.27	2001.97	4984.74	7725.82	6509.47	7004.51	7972.8	4461.58	5722.77	14266.9	3397.27	8832.09	0.647952	-	-
Lymphatic vessel endothelial hyaluronic acid receptor 1	3049.96	8652.17	1382.72	37489.9	9255.85	30558	6895.71	22419.4	14963	5355.05	34594.7	19974.9	0.749088	-	-
Adhesion G protein-coupled receptor L2	3687	0	5490.95	0	0	0	687.357	0	1233.16	1986.69	0	993.346	1.24142	-	-
Heat shock protein HSP 90-alpha	20187.3	47583.8	20940.7	4942.14	23200.2	16466.3	4346.44	8398.84	18258.2	13073.4	72070.7	42572	0.428878	-	-
60 kDa heat shock protein, mitochondrial	3631.44	693.18	0	8306.45	19707	2824.12	6551.38	20678.8	7799.05	8663.57	20762.1	14712.8	0.530084	-	-
Arachidonate 12-lipoxygenase, 12R-type	1602.69	0	1888.69	0	10291.8	0	0	3140.18	2115.42	1190.41	430.89	810.65	2.60954	-	-
Intercellular adhesion molecule 1	7585.92	6813.95	1874.26	31945.8	4479.92	26800	14021.8	25637.5	14894.9	4345.75	19854.5	12100.1	1.23097	-	-
Cytosol aminopeptidase	305959	7419.9	16366.5	71409.5	150256	93911.4	174718	238480	132315	143841	949945	546893	0.241939	-	-
Laminin subunit gamma-1	4269.72	8634.15	5098.41	1577.53	10088.9	6132.89	4611.43	10082.9	6311.99	5075.05	9608.73	7341.89	0.859723	-	-
Apolipoprotein(a)	0	1238.9	1820.09	2832.62	522.128	109989	0	54598.5	21375.2	2705.76	0	1352.88	15.7998	-	-
Adhesion G protein-coupled receptor L3	2075.3	0	2002.91	867.114	2144.17	823.15	2081.24	315.339	1288.65	3919.91	365.465	2142.69	0.601418	-	-
Chordin-like protein 1	4014.12	2177.58	4162.66	3181.95	1980.13	8087.35	1601.28	912.784	3264.73	4529.36	1080.29	2804.83	1.16397	-	-
Pro-cathepsin H	47887.6	13756.5	9222.47	36100.6	28089.8	56655.1	22936.1	13835	28560.4	35064.6	21872.8	28468.7	1.00322	-	-
Proteasome subunit beta type-6	15487.3	11069.6	6226.6	10511.7	17974.7	20293.5	15036.5	33457.1	16257.1	11134.4	22610.6	16872.5	0.96353	-	-
RuvB-like 2	8070.78	0	8869.47	0	1060.03	0	0	0	2250.04	9779.56	0	4889.78	0.460151	-	-
Immunoglobulin lambda constant 2	3544.14	349.654	367.756	665.365	4177.08	3182.24	826.55	2498.97	1951.47	1825.13	961.96	1393.54	1.40036	-	-
Beta-crystallin A3	422.94	14811.8	35575.8	0	84751.4	1876.21	34194.9	43955.6	26948.6	1300.52	0	650.258	41.4429	-	-
Lipolysis-stimulated lipoprotein receptor	2966.45	761.951	1721	1535.32	1666.54	3750	651.648	0	1631.61	3369.92	3032.91	3201.41	0.509654	-	-
Glucose-6-phosphate 1-dehydrogenase	2474.52	2252.3	0	7967.65	6411.99	13828.6	1399.35	3358.91	4711.66	2312.93	9538.26	5925.6	0.795137	-	-
von Willebrand factor	11909.5	4420.61	3945.06	32424.7	10000	335415	15657.8	193427	75900	20727	33132	26929.5	2.81847	-	-
Matrix remodeling-associated protein 8	3533.74	4576.65	1905.53	10257.7	3250.79	7393.14	3326.19	8062.89	5288.33	3838.82	6021.75	4930.28	1.07262	-	-
Cadherin-5	6763.91	43899.9	1901.53	49522.5	16906.4	74772.1	32182.9	78764.6	38089.2	13209.5	54434.5	33822	1.12617	-	-
Macrophage-capping protein	97686.7	8880.93	9265.49	34596.1	38052.9	68223.1	78757.4	116215	56459.7	38854.7	360834	199844	0.282518	-	-
Latent-transforming growth factor beta-binding protein 3	1823.85	2938.1	2646.25	9100.07	2442.87	6106.07	0	1893.08	3368.79	3984.18	5739.18	4861.68	0.692927	-	-
Keratin, type II cytoskeletal 78	4717.28	7543.37	1105.58	0	75001.1	2786.2	4844.31	3805.36	12475.4	8464.46	2766.67	5615.57	2.22157	-	-
Aldose 1-epimerase	15039.7	0	11279.3	1720.05	7146.68	3216.84	13711.3	9546.22	7707.5	1438.99	41600.1	21519.5	0.358163	-	-
Xaa-Pro dipeptidase	10321.7	10397.3	2531.24	19155	12198.8	29148.8	6597.78	28965.4	14914.5	3911.2	23946.7	13928.9	1.07076	-	-
Matrix Gla protein	1133.79	8387.34	1379.78	1137.99	998.954	0	826.776	461.349	1790.75	1592.35	2214.38	1903.37	0.940832	-	-
Alpha-N-acetylgalactosaminide alpha-2,6-sialyltransferase 2	1117.64	0	832.97	0	0	1496.55	462.237	0	488.674	1892.12	784.11	1338.12	0.365195	-	-
Collagen alpha-1(XIV) chain	826.524	3036.67	670.58	1228.51	0	0	485.435	921.397	896.14	939.165	889.488	914.326	0.98011	-	-
40S ribosomal protein S25	1036.48	1633.19	1831.36	0	859.686	0	1824.27	384.98	946.247	1069.08	1007.66	1038.37	0.911281	-	-
Plexin-A2	1862.46	1406.88	828.239	0	2648.49	740.82	1554.86	9334.78	2297.07	576.532	1275.71	926.121	2.48031	-	-
Uncharacterized protein C10orf82	1928.08	0	1689.7	2163.55	1067.47	0	1173.67	947.26	1121.22	1547.96	0	773.982	1.44863	-	-
Type 2 lactosamine alpha-2,3-sialyltransferase	520.516	775.543	466.546	647.219	825.974	530.804	727.221	908.883	675.338	977.263	1146.74	1062	0.635911	-	-
Carbonyl reductase [NADPH] 1	18604.3	10459.3	74073	14982.7	88794.6	22952	9818.62	53561.3	36655.7	11159.4	151968	81563.8	0.449412	-	-
Melanocyte protein PMEL	6521.02	11800	1587.15	887.196	5029.28	7426.51	0	2048.44	4412.45	3822.54	5832.4	4827.47	0.914029	-	-
Tyrosine-protein kinase Mer	7737.49	2201.84	4191.22	3176.37	4232.79	5954.86	2533.87	3667.63	4212.01	5858.88	3308.35	4583.62	0.918926	-	-
Angiopoietin-related protein 3	2368.69	4955.84	985.308	2385.07	2565.92	3397.44	4916.41	3159.7	3091.8	2708.54	3424.04	3066.29	1.00832	-	-
Histidine-rich glycoprotein	1527.38	8244.69	3893.75	174945	9421.94	287301	11341.9	62594.4	69908.7	9164.89	27548.6	18356.8	3.80834	-	-
Protein-glutamine gamma-glutamyltransferase K	4264.52	2508.29	873.588	1512	37505.4	2728.69	3068.09	5949.25	7301.23	1679.75	1927.96	1803.85	4.04757	-	-
Endoplasmic reticulum aminopeptidase 2	17056.5	5253.14	2681.43	11060.3	795.973	30374.4	7088.72	21269.2	11947.5	2331.69	4625.7	3478.7	3.43447	-	-
Sulfhydryl oxidase 2	1582.31	472.717	1640.61	2523.74	1077.43	2739.68	1112.71	824.527	1496.72	3188.08	274.63	1731.35	0.864478	-	-
Oncostatin-M-specific receptor subunit beta	0	2364.71	1043.45	5199.85	2769.22	5335.29	2316.08	4793.64	2977.78	2304.35	3728.93	3016.64	0.987117	-	-
Superoxide dismutase [Cu-Zn]	8246.06	4531.95	39122.9	3776.48	9706.43	2484.03	11563.3	3013.57	10305.6	17958.5	11974.9	14966.7	0.688568	-	-
Arrestin domain-containing protein 1	4074.42	10126.6	1811.89	5788.03	5215.28	10954.5	8964.76	5016.68	6494.02	3733.01	2640.78	3186.89	2.03773	-	-
Thioredoxin-dependent peroxide reductase, mitochondrial	75628	17273.8	40884.5	103988	78144.1	111562	16755.7	22964	58400	255195	17250.4	136223	0.42871	-	-
Annexin A1	65035.5	2028.15	6307.44	1641.55	71824.7	8098.07	35464.9	24600.2	26875.1	37635.8	96890	67262.9	0.399553	-	-
Reversion-inducing cysteine-rich protein with Kazal motifs	1412.4	976.791	1704.64	2290.05	1164.61	2050.69	1668.69	1438.73	1588.33	2020.09	1290.13	1655.11	0.95965	-	-
Laminin subunit beta-2	3570.59	1365.39	2733.3	13114.5	5038.14	14779	333.947	629.37	5195.53	5825.6	5086.06	5455.83	0.952289	-	-
Ketimine reductase mu-crystallin	767.509	0	0	0	579.233	1663.44	0	0	376.273	644.611	0	322.305	1.16744	-	-
Tartrate-resistant acid phosphatase type 5	9154.98	0	728.8	0	0	2816.04	1471.55	962.871	1891.78	1687.38	620.44	1153.91	1.63945	-	-
Actin, alpha skeletal muscle	14026.6	101.324	1526.74	30346.1	20690.3	61953	4251.89	27162.7	20007.3	13771.5	112187	62979.3	0.317681	-	-
Dihydropyrimidinase-related protein 2	18780.8	1205.07	3347.06	6814.62	15641.6	19257.1	9206.95	14761.9	11126.9	23128.7	106959	65043.9	0.171067	-	-
Serine protease HTRA1	11010.4	0	3192.43	16530.6	6374.12	36551.1	3661.13	3128.66	10056	16095.9	3142.07	9618.98	1.04544	-	-
Talin-1	1037.09	0	0	1641.42	592.711	3078.27	632.355	1473.23	1056.88	2405.36	58757.4	30581.4	0.0345598	-	-
Coagulation factor XIII A chain	15380.5	5594.41	1930.55	38047.9	19381.8	79823.6	13393.5	58280.9	28979.1	23903	233004	128453	0.2256	-	-
Protein disulfide-isomerase A4	25913.4	2921.78	6684.32	6325.53	26645.7	18705.7	22409.5	21986	16449	13827.4	32643.1	23235.2	0.707933	-	-
Solute carrier family 45 member 4	4212.51	6959.95	16271.7	1880.5	12256.5	2824.93	10388.9	8739.49	7941.8	3863.22	7290.04	5576.63	1.42412	-	-
Opticin	833832	1.87352e+06	853168	1.35608e+06	1.01971e+06	1.44862e+06	893934	760711	1.12995e+06	1.80914e+06	2.16184e+06	1.98549e+06	0.569102	-	-
Cytochrome c	27209.5	6986.44	19162	28252.1	25264.4	21752.3	35889	36049.2	25070.6	27020.2	47360.8	37190.5	0.674113	-	-
Osteomodulin	6930.62	20890.3	9726.19	4351.93	7388.62	3939.2	4705.73	4105.13	7754.71	8472.38	7961.08	8216.73	0.943771	-	-
Proteasome subunit alpha type-4	7044.74	0	1017.05	1354.88	13021.2	2461.7	7905.24	15362.6	6020.93	5076.39	16190	10633.2	0.566238	-	-
L-lactate dehydrogenase A chain	146678	22887.2	30211.9	52075.9	61661.3	44222	113906	180620	81532.8	133187	287939	210563	0.387214	-	-
Proteasome subunit alpha type-6	20814.2	2856.15	2917.01	1722.04	16931.1	6137.85	13152.2	15479.3	10001.2	7440.06	36830.4	22135.3	0.451824	-	-
Malate dehydrogenase, cytoplasmic	62480.9	7932.14	36789.6	14077	58129.7	21520.5	75560.1	69736.1	43278.2	64523.2	127305	95914.2	0.451218	-	-
Osteopontin	1.02294e+06	470687	1.13461e+06	731421	1.12541e+06	462227	1.07481e+06	217761	779984	1.72039e+06	249719	985055	0.791818	-	-
Protein disulfide-isomerase A3	176310	54186.8	71064.6	52390	184764	79155.2	209569	155359	122850	139493	275787	207640	0.591649	-	-
Proteoglycan 4	1064.58	12257.5	1305.21	2532.07	16711.2	5744.13	896.896	7583.61	6011.9	2176.09	5585.36	3880.72	1.54917	-	-
Beta-tectorin	724135	2.56394e+06	480153	4.45681e+06	3.75933e+06	4.09029e+06	1.04651e+06	2307137	2.42854e+06	411343	4.07461e+06	2.24298e+06	1.08273	-	-
Ribonuclease T2	21165.9	23468.3	25719.4	72301	69616	19796.1	32654.8	13764.3	34810.7	31812.8	32644.2	32228.5	1.08012	-	-
Aspartate aminotransferase, cytoplasmic	57271.4	11842.9	51368.2	35350.2	45720.3	29101.8	62122.4	42443.4	41902.6	85206.2	35289.8	60248	0.695501	-	-
Carboxypeptidase N catalytic chain	66404.2	28970	61222	91480.2	56970.1	224254	70879.4	472063	134030	124995	64744.8	94869.8	1.41278	-	-
Dermcidin	41031.8	36469.5	25836.8	4260.02	18333.8	10238.5	95055.7	42272.2	34187.3	21740.1	25768.7	23754.4	1.4392	-	-
Nuclear autoantigenic sperm protein	13824	3848.25	14722.4	5682.16	7664.01	4508.58	10572.7	2590.8	7926.62	16755.9	2253.71	9504.79	0.83396	-	-
Peptidase inhibitor 16	28340.7	483020	38612.8	90252.3	118264	64400.4	99816.8	162155	135608	53091.1	70393.4	61742.2	2.19635	-	-
Tax1-binding protein 1	265762	37730.4	528829	71114.6	119692	35538.7	134826	14167.5	150958	388258	661.444	194460	0.776292	-	-
IgGFc-binding protein	513329	850735	2027500	5650209	1.89727e+06	1.87173e+06	912717	989275	1.8391e+06	1300639	2.78106e+06	2.04085e+06	0.901142	-	-
Proteasome subunit alpha type-1	17277.2	895.711	3452	3128.24	32760.9	6668.99	16046.9	18677.5	12363.4	7333.1	79686.8	43509.9	0.284152	-	-
40S ribosomal protein SA	20477.2	2069.23	14396.1	8157.81	16199.1	8285.14	9023.02	5815.95	10552.9	21845.4	17854.2	19849.8	0.531639	-	-
C3 and PZP-like alpha-2-macroglobulin domain-containing protein 8	133628	378831	187913	223993	206031	170400	186602	165210	206576	238888	340934	289911	0.712549	-	-
Switch-associated protein 70	267625	39658.1	528829	71114.6	119692	35538.7	137698	14167.5	151790	388258	7314.29	197786	0.767447	-	-
Triosephosphate isomerase	136299	12482.2	74796.8	40952.3	226855	54717.8	174784	165373	110782	129970	539665	334818	0.330874	-	-
Ferritin heavy chain	10966.2	0	11635.4	9434.84	25552.5	11920.8	17997.1	10180.5	12210.9	17445.4	78676.6	48061	0.254071	-	-
Prolargin	24810.5	130346	98759.1	54731	68614.1	106052	27260.2	59061.3	71204.3	85306.9	124282	104795	0.679465	-	-
Aspartate aminotransferase, mitochondrial	11764	0	6303.48	0	4179.98	3043.23	8124.22	2288.99	4462.99	14595.3	3851.31	9223.31	0.483881	-	-
Alpha-actinin-4	26232.4	3559.56	1775.11	7215.23	75639.4	10502.8	16443.9	29177.4	21318.2	20622.1	56328.3	38475.2	0.554077	-	-
Dynein heavy chain 3, axonemal	4001.74	8489.51	2636.05	10717.9	6399.28	6482.58	6138.95	11574.3	7055.04	2218.36	6521.25	4369.8	1.6145	-	-
Lysosome-associated membrane glycoprotein 1	12842.2	4648.24	16456.8	4285.89	15856.8	11390.6	8991.38	8395.22	10358.4	13142.5	6871.69	10007.1	1.0351	-	-
Basement membrane-specific heparan sulfate proteoglycan core protein	164935	141948	155209	144925	125615	241335	93170.6	131717	149857	225961	92964.7	159463	0.939761	-	-
Galectin-3-binding protein	82364.7	106734	61052.6	54230.2	75340.6	288928	55845.5	150070	109321	56754.3	146460	101607	1.07591	-	-
Coagulation factor X	70969.8	100223	48916	226503	90897.2	187778	86481.5	161003	121597	88089.4	176435	132262	0.919358	-	-
Fibulin-1	43394.4	94718.8	40173.7	78217.9	47460.9	101534	21911.6	33579.9	57623.9	60170.7	110168	85169.3	0.67658	-	-
Lumican	844393	2.49742e+06	753402	2742794	1.22424e+06	3.31544e+06	1.51656e+06	3.28245e+06	2.02209e+06	967612	3767704	2.36766e+06	0.854045	-	-
Fructose-bisphosphate aldolase B	1738.44	9695.88	4870.34	6026.11	5084.04	9428.68	7604.34	9727.41	6771.91	3174.64	8572.4	5873.52	1.15295	-	-
Ephrin type-B receptor 2	2905.27	0	2904.8	0	2218.98	0	2073.24	1824.55	1490.85	3323.08	1417.63	2370.36	0.628958	-	-
Growth arrest-specific protein 6	25335.5	73927.5	27288.2	21212.4	32798.4	55897.5	17435.3	31085.2	35622.5	48288.5	32546.8	40417.6	0.881361	-	-
Heat shock cognate 71 kDa protein	187636	94696.6	147387	34359.4	188158	63735.6	202655	158194	134603	125660	477273	301467	0.446492	-	-
Glutathione reductase, mitochondrial	12509.7	5892.34	15448.8	5879.11	12928.4	10224.3	9466.77	339361	51463.8	6719.05	16559.6	11639.3	4.42154	-	-
Nidogen-2	3555.22	8602.37	3907.83	2896.45	5321.93	6110.94	4232.12	4832.56	4932.43	5489.16	10683.1	8086.14	0.609986	-	-
Mimecan	3208.88	39557.4	2551.57	5310.67	6713	3726.39	2506.14	1209.62	8097.96	3885.69	9811.3	6848.49	1.18244	-	-
Heat shock protein HSP 90-beta	64436.7	1177.37	8641.61	15188	50605.1	43783.4	14741.9	29411.2	28498.2	30219.7	192004	111112	0.256481	-	-
Serpin B3	9760.66	7944.84	3913.35	2622.12	6797.24	5174.84	85990	30935.8	19142.4	4247.82	6299.87	5273.85	3.62968	-	-
Coactosin-like protein	48606.7	11616.1	36047	14376.6	52578.4	40457.7	58875.2	101104	45457.8	32466.9	141718	87092.6	0.521948	-	-
Noelin-2	161084	45200.1	101568	89415.3	126084	106929	77986.4	73369.8	97704.6	195757	67533.3	131645	0.742181	-	-
Heparan-sulfate 6-O-sulfotransferase 1	17455.2	7880.55	5322.92	6852.88	6388.18	8492.55	0	6314.34	7338.32	25683.1	7018.62	16350.8	0.448804	-	-
Vitronectin	1.12976e+06	5964635	1.20416e+06	13481284	2.64972e+06	5.44936e+06	2.42188e+06	5.88209e+06	4.77286e+06	935731	6809703	3.87272e+06	1.23243	-	-
Peptidyl-prolyl cis-trans isomerase A	24466.1	9645.67	28532.5	18025.9	71659.3	19778.4	38830.9	75397.2	35792	34786.2	196694	115740	0.309244	-	-
Alpha-enolase	308622	20783	46131.1	95405.8	410497	110168	113960	493580	199893	293859	1.44741e+06	870636	0.229594	-	-
14-3-3 protein zeta/delta	35260.1	10319	8487.72	20000.9	50885.5	32131	41867.2	79758.2	34838.7	25354.4	204531	114943	0.303096	-	-
26S proteasome regulatory subunit 7	0	0	0	0	0	0	0	0	0	0	0	0	NAN	-	-
High mobility group protein HMG-I/HMG-Y	0	0	0	0	0	0	0	0	0	0	0	0	NAN	-	-
Voltage-gated potassium channel subunit beta-2	0	0	0	0	0	0	0	0	0	0	0	0	NAN	-	-
Ezrin	27052.2	3389.54	4865.77	10475.7	26347.9	11515.1	13664.5	28984.6	15786.9	11610.7	95133.7	53372.2	0.295789	-	-
Peroxiredoxin-2	15882.1	10104.1	6974.15	3116.23	35896	4795.02	16016.3	8613.16	12674.6	14618.3	35028.9	24823.6	0.510587	-	-
Phosphoglycerate mutase 1	44773.7	17550.8	43730.1	41683.1	78474	41437	57557	111047	54531.5	43012.7	219478	131245	0.415493	-	-
Phosphoglucomutase-1	19277.6	3749.34	5916.09	2400.96	1849.93	1256.98	4038.97	3262.28	5219.01	5618.06	14563.5	10090.8	0.517206	-	-
Proteasome subunit alpha type-7	8032.61	0	698.743	1897.82	9371.76	3293.3	6022.41	12874.9	5273.94	2693.8	20062.6	11378.2	0.463513	-	-
Ribonuclease pancreatic	73729.5	83840.7	114436	144715	158088	104606	116736	23884.3	102504	84315.3	98255.4	91285.4	1.1229	-	-
Cartilage acidic protein 1	500189	914373	420013	369180	487251	712799	430540	536225	546321	879682	859473	869578	0.62826	-	-
Inter-alpha-trypsin inhibitor heavy chain H2	1.73365e+06	7337494	1.39012e+06	9178194	7379107	6508581	3.12439e+06	14465017	6.38957e+06	1.53371e+06	11155335	6.34452e+06	1.0071	-	-
EGF-containing fibulin-like extracellular matrix protein 1	339046	774144	152122	164387	294154	145649	44464.1	84162.2	249766	191043	554414	372728	0.670102	-	-
Major prion protein	3610.68	4905.79	2710.94	6001.76	5976.05	3677.43	1411.46	2068.28	3795.3	3372.75	4994.56	4183.66	0.907172	-	-
Uncharacterized protein KIAA1958	148607	14871.1	245534	34245.1	61879.1	13670.9	133138	11476	82927.7	231814	21694.5	126754	0.654239	-	-
Heterogeneous nuclear ribonucleoprotein A1	4221.96	0	333.547	5951.62	7666.71	4349.99	1871.35	3259.38	3456.82	4438.68	15552.8	9995.74	0.345829	-	-
Cell adhesion molecule 1	101734	14456.9	120429	76527.5	54171.2	49755.8	79379.5	40021.6	67059.4	122050	61514.6	91782	0.730638	-	-
Inter-alpha-trypsin inhibitor heavy chain H5	92526.6	126517	121123	66306.1	151403	188351	152664	135531	129303	170252	99485	134869	0.95873	-	-
Selenoprotein P	15417.7	36985.7	12081.2	69705.9	24115.1	47073.6	20790.1	46318.4	34061	17430.7	38142.3	27786.5	1.22581	-	-
Signal peptide, CUB and EGF-like domain-containing protein 1	2766.08	11215.1	8868.05	2081.33	2195.32	0	7158.81	2967.01	4656.46	4815.07	9655.77	7235.42	0.643564	-	-
Zinc finger FYVE domain-containing protein 16	27440.9	61898.7	15468	21354.7	50194.7	28056.2	15388.6	70445.2	36280.9	16460.7	63386.6	39923.6	0.908757	-	-
Catalase	16623	5233.06	12115.2	11075.7	51397	10801.8	21604.4	34385.1	20404.4	24228.9	37670.6	30949.7	0.659276	-	-
Desmoplakin	35475.5	146508	54703.4	51595.4	1.08835e+06	34716.5	41257.5	27493.5	185013	101699	86421.2	94059.9	1.96696	-	-
Glyceraldehyde-3-phosphate dehydrogenase	353911	29076	65972.9	191417	243078	254478	187726	227828	194186	357949	785782	571866	0.339566	-	-
Cation-independent mannose-6-phosphate receptor	3158.59	469.705	1405.6	3196.99	875.076	4532.67	1392.35	1691.89	2090.36	3466.5	2184.39	2825.45	0.739833	-	-
Protein disulfide-isomerase	43219	11441.7	23282.6	26137.8	30905.5	29957.7	33868.2	50200.2	31126.6	47720.3	51825	49772.6	0.625376	-	-
Cathepsin L1	154036	63378.1	200655	98317.2	132940	59833.8	260286	65752.2	129400	240570	93391.7	166981	0.774938	-	-
Semaphorin-7A	2441074	787172	2.43643e+06	1.18921e+06	1.22903e+06	1.01658e+06	1.3444e+06	1.01976e+06	1.43296e+06	3232575	1.42101e+06	2.32679e+06	0.615851	-	-
Limbic system-associated membrane protein	169962	67094.1	234838	143668	155068	127483	191216	75504.7	145604	208481	110560	159520	0.912761	-	-
Histone H1.3	26637.9	16669.2	20472.7	6304.74	18863.1	19176.8	1.26199e+06	171898	192752	22825.8	43011.1	32918.5	5.85543	-	-
NPC intracellular cholesterol transporter 2	63197.6	37143	52732.5	53685.6	77842.4	30839.6	71557.5	24990	51498.5	51067.5	67033.4	59050.5	0.87211	-	-
Glucosidase 2 subunit beta	73104.3	22314.7	113775	77198.9	71117.9	95887	63696.4	74142.6	73904.6	103733	76963.3	90347.9	0.818	-	-
Complement component C8 alpha chain	444361	1.16053e+06	253585	1.71163e+06	875779	1.38245e+06	842094	1.57728e+06	1.03097e+06	302295	1.33672e+06	819510	1.25803	-	-
Kallistatin	980418	3.67159e+06	443738	3.60873e+06	1.7978e+06	5217935	1.25438e+06	2.98552e+06	2.49501e+06	1146320	2.44572e+06	1.79602e+06	1.38919	-	-
Insulin-like growth factor-binding protein complex acid labile subunit	196955	754758	104684	606049	331665	543413	241246	589955	421091	163546	918603	541074	0.778249	-	-
Latent-transforming growth factor beta-binding protein 2	103554	777855	409764	197470	301899	117060	83616.4	79982.3	258900	198241	317416	257829	1.00416	-	-
Sex hormone-binding globulin	61596.5	76782.3	16216.9	368979	111386	396539	157702	366936	194517	58906.7	164487	111697	1.74147	-	-
Ecto-ADP-ribosyltransferase 3	2944.4	56929.9	760.082	4966.98	5053.75	5763.59	3910.01	7437.03	10970.7	1910.48	13462.4	7686.43	1.42728	-	-
Hemoglobin subunit beta	26697.2	32518.5	12128.4	12351.6	53769	9996.53	95030.1	46485.2	36122.1	43193.9	14333.8	28763.8	1.25582	-	-
Pyruvate kinase PKM	80702.7	17349.1	33087.5	120571	81530.9	131441	33931.7	81167.5	72472.7	147865	434668	291266	0.248819	-	-
Protein S100-A9	3902.38	585.282	794.825	2717.19	4875.73	2075.88	7723.78	4667.89	3417.87	631.379	23010.9	11821.2	0.289132	-	-
Actin, cytoplasmic 1	1.68093e+06	116532	173703	798068	1.64759e+06	1.13851e+06	1.26164e+06	1.78067e+06	1.0747e+06	1.13684e+06	7.89798e+06	4.51741e+06	0.237903	-	-
Cathepsin Z	327511	139724	237360	184766	228250	151745	326067	243197	229828	231126	339770	285448	0.805148	-	-
Hepatocyte growth factor receptor	12331.1	14022.5	7529.04	8066.92	8873.65	16023.6	7645.38	10606.4	10637.3	11629.9	10708.4	11169.2	0.952383	-	-
Afamin	1.20185e+06	6.03726e+06	1.61026e+06	8256677	3729883	6.70698e+06	2851448	4606608	4.37512e+06	1.3993e+06	7.76913e+06	4.58421e+06	0.954389	-	-
Heparin cofactor 2	819379	2999201	333300	4569434	1.84643e+06	5742280	841693	3.10649e+06	2.53228e+06	630572	2.92209e+06	1.77633e+06	1.42557	-	-
Procollagen C-endopeptidase enhancer 1	28367.3	125619	13159.2	35136.1	30501.5	52141.9	27519.3	28509.3	42619.2	47977.3	94065.2	71021.3	0.600091	-	-
HLA class I histocompatibility antigen, A-24 alpha chain	31296.8	72805.4	89557.8	83740.8	35077.5	16747	39783.8	27118.5	49516	21386.4	106586	63986.3	0.773853	-	-
Cerebellin-1	51596.8	7577.06	59807.4	10752	29362.2	5186.5	36087.3	13130.3	26687.4	67250.7	9925.97	38588.3	0.691594	-	-
Collagen alpha-1(XI) chain	3698.64	883.395	8620.95	2079.46	2370.42	2181.34	2901.68	1700.15	3054.5	1101.97	1914.94	1508.45	2.02492	-	-
Neurexin-2	44639.5	8545.89	51983.8	16737.8	22618.6	15651.1	31816.2	3445.5	24429.8	64993.6	16142.2	40567.9	0.602195	-	-
Neurotrimin	119491	24982.3	169760	51615.8	69724.5	38811.7	118519	26481.3	77423.2	156841	32029.5	94435.2	0.819856	-	-
Beta-glucuronidase	27741.2	6876.25	18896.8	1168.36	23806.9	2791.54	17406.3	8198.85	13360.8	35084.3	8275.88	21680.1	0.61627	-	-
Protein AMBP	111431	257938	177464	869771	184816	696942	140860	263747	337871	136959	301265	219112	1.542	-	-
Plasminogen	233280	787672	135267	3447815	871254	2.45906e+06	325498	900685	1.14507e+06	160900	1.09273e+06	626812	1.82681	-	-
Putative protein FAM10A4	0	0	0	0	118099	0	51486	0	21198.1	387.833	0	193.917	109.316	-	-
ATP synthase subunit beta, mitochondrial	36269.7	3323.77	4321.74	997.257	39644.3	5548.46	30100.2	16051.6	17032.1	16340.5	49359.2	32849.8	0.518485	-	-
Protein/nucleic acid deglycase DJ-1	3257.78	1110.63	9445.52	1438.67	6964.18	2604.29	3538.57	10680.6	4880.04	3014.12	19633.7	11323.9	0.43095	-	-
Neural cell adhesion molecule L1	48786.3	3561.03	71872.8	23675	11348.6	22497	35336.7	7622.52	28087.5	78911.4	4505.46	41708.4	0.673425	-	-
Peptidyl-prolyl cis-trans isomerase B	43346.7	23889.1	12721	24131.1	56368.3	25702.2	35922.7	45870.6	33494	36999.4	65207.6	51103.5	0.655414	-	-
Beta-actin-like protein 2	140595	11478.4	20041.1	76277.9	121825	106946	95458.3	145878	89812.5	88751	553005	320878	0.279896	-	-
Arginase-1	1458.78	6190.53	5095.39	2110.35	62102.8	2480.74	14740.1	8854.51	12879.2	7959.93	1525.28	4742.6	2.71563	-	-
Neurofascin	204098	25568.8	271643	126242	138172	141302	161415	57489.9	140741	299314	55655.9	177485	0.792975	-	-
Tyrosine-protein kinase receptor UFO	28317.5	11179.3	23268	14314.9	13880.5	21478.8	26558.1	43867.5	22858.1	27370	15092	21231	1.07664	-	-
Beta-Ala-His dipeptidase	309838	406774	220993	453864	451466	367840	414968	747023	421596	519332	372124	445728	0.945859	-	-
Thyroxine-binding globulin	1.00467e+06	3.3735e+06	738076	3.91027e+06	2.23642e+06	3.83452e+06	1.78712e+06	3001765	2.48579e+06	882322	4223187	2.55275e+06	0.973769	-	-
Fetuin-B	52538	189624	34687.8	379999	123730	172452	76185.6	155313	148066	53999.8	185371	119685	1.23713	-	-
Inter-alpha-trypsin inhibitor heavy chain H4	2.17107e+06	5.26881e+06	1319556	15270411	4951661	14862373	4.50086e+06	16217301	8.07026e+06	2172696	7.80056e+06	4.98663e+06	1.61838	-	-
Inter-alpha-trypsin inhibitor heavy chain H1	906246	2306798	634809	4340428	3.43578e+06	5667181	1.39562e+06	6.77609e+06	3.18287e+06	817362	4881019	2.84919e+06	1.11711	-	-
Hyaluro0-binding protein 2	113595	548199	125451	733604	290473	612190	153944	464358	380227	120226	457485	288856	1.31632	-	-
Coagulation factor XIII B chain	13825.8	25400.3	5510.4	85920.8	16395.7	95297.7	13295	152915	51070	8595.83	37356.7	22976.3	2.22273	-	-
Mammalian ependymin-related protein 1	29845.8	9576.95	43074.2	7370.54	21005	3910.76	31842	0	18328.1	12170.2	2237.49	7203.83	2.54422	-	-
Enoyl-CoA delta isomerase 1, mitochondrial	4240.3	3948.41	2011.24	6093.35	1617.74	2081.41	3491.21	2749.38	3279.13	3830.93	4908.29	4369.61	0.75044	-	-
Adhesion G protein-coupled receptor L1	5196.07	0	4395.52	1450.67	3336.22	3830.84	5134.77	809.071	3019.15	7463.19	1143.8	4303.49	0.701557	-	-
Galactosylgalactosylxylosylprotein 3-beta-glucuronosyltransferase 3	7380.32	20958.4	8563.3	34919.5	17251.9	44404.9	15479.8	40253.6	23651.5	7811.05	30124.2	18967.6	1.24694	-	-
Transcobalamin-2	20102.6	4346.34	11731.7	6894.22	7174.87	22402	7606.96	20563.2	12602.7	15012.7	24170	19591.3	0.643281	-	-
Immunoglobulin superfamily containing leucine-rich repeat protein	4402.44	7175.28	1465.19	12145.3	3970.24	8323.01	2078.44	4200.95	5470.11	8121.45	12175.4	10148.4	0.539011	-	-
Endoplasmic reticulum aminopeptidase 1	239343	308952	108596	401788	473144	362528	311487	1.16499e+06	421353	179924	1787828	983876	0.428258	-	-
Protein Z-dependent protease inhibitor	7595.48	38360.4	7669.04	130518	30790	142867	13317.7	65904.2	54627.8	6464.39	65376.8	35920.6	1.52079	-	-
Prothrombin	697818	3707788	569912	13596792	2902914	9052805	1184173	3.6351e+06	4.41841e+06	1.17842e+06	3.35839e+06	2268404	1.94781	-	-
Vascular endothelial growth factor receptor 1	9446.18	0	4772.14	977.013	6050.33	1879.57	3124.6	0	3281.23	5953.06	609.267	3281.16	1.00002	-	-
ATP-citrate synthase	5567.31	9139.49	3392.88	86849.1	25553.6	52171.1	5990.35	17714.6	25797.3	3382.94	23914.2	13648.6	1.89011	-	-
Serpin B12	3461.48	14574.1	7674.48	0	55056.9	4654.51	9372.94	7919.17	12839.2	4441.99	4536.24	4489.11	2.86008	-	-
Superoxide dismutase [Mn], mitochondrial	57146.1	4227.49	2831.78	20020.8	19231.8	94458.6	74342.2	95916.3	46021.9	12646.6	142032	77339.1	0.595066	-	-
Carbonic anhydrase 14	42164.6	2491.09	58936.9	7332.12	13131.8	7501.01	58889	10325	25096.4	100746	5774.2	53259.9	0.471207	-	-
Cadherin-related family member 1	38660.5	857.018	44464.9	26806	11573.6	13830.8	16646.4	2797.66	19454.6	69575.9	6943.89	38259.9	0.508486	-	-
Ceroid-lipofuscinosis neuronal protein 5	35572.2	9557.24	61097.7	38871.2	31254.9	17044.7	32136.2	8331.46	29233.2	79718.3	15540.6	47629.4	0.613764	-	-
Glutathione synthetase	16847.5	4911.7	48305.7	5948.8	42518	11384.1	19846.4	19555.6	21164.7	15931	34407.5	25169.3	0.840895	-	-
Epiplakin	17352.5	11653.8	12328	18896.2	21948.3	18925.1	16826.8	22822.2	17594.1	17910.7	15058.1	16484.4	1.06732	-	-
Pancreatic alpha-amylase	9620.61	16762.8	6161.12	19106.2	16635.7	31096.9	12801.5	34374.4	18319.9	14611.2	27592.5	21101.9	0.868165	-	-
Thrombospondin-4	27192.8	112777	11202	38201.6	37368	63328.8	28453.1	76525.4	49381.1	19052.3	76323.5	47687.9	1.03551	-	-
Hypoxanthine-guanine phosphoribosyltransferase	653418	1.817e+06	291117	2441493	1.04525e+06	1.44516e+06	1.46043e+06	1.86146e+06	1.37692e+06	434693	1.65039e+06	1.04254e+06	1.32073	-	-
Alpha-2-antiplasmin	876909	2.80847e+06	495350	3935974	1597979	3.86851e+06	1.15685e+06	1.59644e+06	2.04206e+06	635066	2.85803e+06	1.74655e+06	1.1692	-	-
Complement component C9	903826	2.26479e+06	455580	5808533	1.97676e+06	4.86116e+06	843174	4.08575e+06	2.64995e+06	964306	3.30822e+06	2.13626e+06	1.24046	-	-
N-acetylmuramoyl-L-alanine amidase	206164	1.04732e+06	291900	2.76374e+06	685219	2.04849e+06	314025	1.62709e+06	1.12299e+06	369093	796792	582942	1.92642	-	-
Carboxypeptidase B2	230207	1.27484e+06	137668	1.28346e+06	1.01322e+06	1.6383e+06	476058	1181823	904448	344275	985152	664714	1.36066	-	-
Coagulation factor IX	76474.2	180678	44736	515882	194072	478394	85712	327187	237892	70211.4	385668	227940	1.04366	-	-
Fibrinogen alpha chain	92555.2	125411	44312.9	523101	132907	1.76e+06	136662	2.80014e+06	701885	63736.4	260949	162343	4.32348	-	-
Putative heat shock 70 kDa protein 7	36577.6	86859.5	16436.8	142748	73937.7	184762	47966.1	263565	106607	22489.5	95156.2	58822.9	1.81233	-	-
Keratin, type II cuticular Hb1	2611.08	27408	566.172	4557.45	2864.75	137631	2417.5	9813.66	23483.7	2680.07	76372.8	39526.5	0.594126	-	-
V-set and transmembrane domain-containing protein 2A	15118.4	6428.97	19152.7	12772.7	13776	12803	36602.3	7942.23	15574.6	22563.4	9447.73	16005.6	0.973072	-	-
Plexin domain-containing protein 1	25062.6	7554.36	41346.9	17191.8	17111.3	8663.69	35436.2	7616.14	19997.9	52064.3	10123.3	31093.8	0.643147	-	-
Ferritin light chain	28670.8	712.615	7025.06	44188.9	25325.5	110667	25373.3	43258.6	35652.7	20838	189414	105126	0.339143	-	-
Phospholipase D3	94697.7	22116.5	56478.3	49735.2	50181.5	68404.8	64344.7	25990.8	53993.7	104197	36051.8	70124.3	0.769972	-	-
Coagulation factor V	37726.9	144574	59966.5	62571.2	103639	57952.3	71606.8	122164	82525.1	85756.3	97120.8	91438.5	0.90252	-	-
Sushi, nidogen and EGF-like domain-containing protein 1	23746.4	28603	16649.4	22588.4	18172.7	19040.3	7713.6	22660.6	19896.8	34773.7	32241.6	33507.6	0.593799	-	-
Retinoic acid receptor responder protein 1	206682	350950	49286.6	213291	178145	414134	219077	103049	216827	159587	508043	333815	0.649541	-	-
Alpha-1B-glycoprotein	4.09366e+06	12585199	3218999	32492202	9724587	15479971	10251209	19678820	1.34406e+07	3821362	14075814	8948588	1.50198	-	-
Complement C5	704568	1.54105e+06	312851	3.20989e+06	1.39015e+06	4795540	749003	5185032	2.23601e+06	448576	1830452	1.13951e+06	1.96225	-	-
Renin receptor	2069.93	474.217	1952.43	7088.47	0	13657.1	905.206	0	3268.42	5690.25	1088.02	3389.14	0.96438	-	-
Caspase-14	3906.04	3615.84	3549.2	0	110591	0	21483	6305.27	18681.3	2107.7	1999.26	2053.48	9.09741	-	-
Keratin, type II cytoskeletal 74	32437.4	51129.4	45593.3	5709.84	397963	24529.4	38085.3	45454	80112.7	43468.1	17188.2	30328.2	2.64153	-	-
Stanniocalcin-2	2640.49	0	928.092	4558.14	1977.45	4415.3	732.936	1060.02	2039.05	2679.45	576.025	1627.74	1.25269	-	-
Semaphorin-4A	6632.05	1828.61	4424.01	5009.76	6029.44	15468.7	2481.54	13530.8	6925.62	8113.64	4719.87	6416.75	1.0793	-	-
Putative phospholipase B-like 2	20547.3	5892.63	39706.9	9437.94	19551.6	2162.75	16279.2	595.99	14271.8	37874.6	4576.36	21225.5	0.672389	-	-
Cochlin	15848.9	6357.38	22984.6	6455.43	7158.33	7477.72	33593.1	5742.75	13202.3	20225.7	10240.1	15232.9	0.866697	-	-
Neuroligin-1	21533.5	9129.75	23806.6	8898	12324.3	10842.1	17484.7	7245.65	13908.1	25469.2	8934.92	17202.1	0.808512	-	-
Iduronate 2-sulfatase	134632	16371.9	209517	51498.3	105427	30716.7	135511	12507.4	87022.7	236094	25924.7	131010	0.664247	-	-
Keratin, type II cuticular Hb4	12302.3	14135.1	6924.66	14625.6	35072.5	12536.2	10598.8	11956.7	14769	13250.1	214347	113799	0.129782	-	-
Vasorin	579599	429305	494843	1.0425e+06	992893	961935	436530	911295	731112	861014	699684	780349	0.936904	-	-
Glypican-4	2765.89	2996	3793.28	1147.84	2072.3	683.387	1806.17	575.195	1980.01	3032.08	1445.18	2238.63	0.884472	-	-
Attractin	34508.1	41639.3	24111.8	92846.4	44499.7	123341	39073.1	154554	69321.6	49642.7	57891.2	53767	1.2893	-	-
Coronin-1A	182739	405452	120815	608528	636343	635155	277879	1.05931e+06	490778	113746	710126	411936	1.19139	-	-
Complement C1r subcomponent	325172	278292	62445.9	583025	327611	970129	188794	636112	421447	347416	988314	667865	0.631037	-	-
Glia-derived nexin	4431.51	7287.87	1370.63	11947.3	3802.67	18929.7	2674.38	2956.42	6675.05	11370.7	9138.54	10254.6	0.650932	-	-
Complement component C6	371992	1.06638e+06	230440	2.83732e+06	852464	2.73723e+06	720340	3207532	1.50296e+06	463310	1.25703e+06	860171	1.74728	-	-
Complement component C7	567401	1.26648e+06	201875	3.39981e+06	1.23234e+06	4.00672e+06	905751	4.29855e+06	1.98486e+06	1.06084e+06	1.23162e+06	1.14623e+06	1.73165	-	-
Serum paraoxonase/arylesterase 1	57796.1	78143.9	38547.4	242042	131382	321485	63232.2	305589	154777	20011.8	67087.3	43549.5	3.55405	-	-
Hemoglobin subunit alpha	16056.8	19771.6	8128.78	13869.1	41028.4	27792.6	28484.7	34330.7	23682.8	24564.3	14504.3	19534.3	1.21237	-	-
Histone H2A type 2-C	9610.34	15734.7	8173.88	1714.6	3991.41	2688.46	7853.88	4371.84	6767.39	9949.47	6400.85	8175.16	0.827799	-	-
Versican core protein	68434.5	1287.19	199574	87420.6	17776.5	154259	112793	12435.3	81747.5	198920	5794.15	102357	0.798651	-	-
MAM domain-containing glycosylphosphatidylinositol anchor protein 1	12436.1	2640.91	15313.4	3866.12	8073.34	2378.2	9437.34	678.202	6852.95	20141.7	1706.09	10923.9	0.627335	-	-
Neuronal cell adhesion molecule	655637	132612	662465	460996	356957	655734	537477	278864	467593	1.0437e+06	189258	616480	0.758488	-	-
Neurocan core protein	105376	6824.68	114770	66443.6	102824	91197.4	53781.7	32031.9	71656.1	134403	50124.4	92263.9	0.776643	-	-
Receptor-type tyrosine-protein phosphatase kappa	28665.1	13105.2	33740.8	12805.8	17790.7	16921.4	27976.1	9739.29	20093	43592.4	8312.28	25952.3	0.774229	-	-
Receptor-type tyrosine-protein phosphatase eta	19546.7	16062.3	10357.2	20835.4	18440.9	19316.3	18145.4	63253.3	23244.7	20499.2	21833	21166.1	1.0982	-	-
Beta-hexosaminidase subunit alpha	40224	21473.5	75575.9	55262.1	62934.8	39974.9	53938.4	12978.7	45295.3	187241	48780	118011	0.383824	-	-
Noelin	36127.3	10661	31230	38675.6	30430.1	30957.4	26433.3	29060.6	29196.9	57041.3	13224.4	35132.9	0.831043	-	-
Insulin-like growth factor-binding protein 7	307734	752460	302791	271479	604049	204325	699898	332901	434455	371804	626554	499179	0.870338	-	-
Phospholipase D4	15610.5	7629.09	8900.28	7669.87	9972.5	13274.8	7519.81	2110.72	9085.95	10659.4	18949.2	14804.3	0.613737	-	-
Collagen alpha-1(IX) chain	27210.4	72309.2	95377.6	38756.4	51295.5	29044.4	45682.8	20824.5	47562.6	79334.3	39563.6	59449	0.800058	-	-
Antithrombin-III	6558196	27581402	4.20776e+06	39900968	23450038	32086900	18181788	35828108	2.34744e+07	7348145	32090818	1.97195e+07	1.19042	-	-
Tenascin-X	25286.6	11254	15626.2	38979.4	27953.6	82913	27946	98641.8	41075.1	42788.9	31891.3	37340.1	1.10003	-	-
Corticosteroid-binding globulin	345982	902241	160828	1.91966e+06	1.08041e+06	1.73676e+06	725881	1.70455e+06	1.07204e+06	240821	1.01035e+06	625586	1.71365	-	-
Complement component C8 beta chain	175913	618375	102974	1.18907e+06	451157	1.24316e+06	446290	1.08434e+06	663910	167406	703196	435301	1.52517	-	-
Plasma kallikrein	66382.7	216582	39011.4	429412	221098	483227	155058	709372	290018	57776.6	238188	147982	1.95982	-	-
Lysozyme C	1.41435e+06	3.00547e+06	388450	1.54634e+06	793793	2.28902e+06	2.66356e+06	11190135	2.91139e+06	1.26208e+06	3069965	2.16602e+06	1.34412	-	-
Kininogen-1	183321	893606	163747	7.07523e+06	804207	2.11925e+06	504152	1424602	1.64601e+06	277586	1.49955e+06	888569	1.85243	-	-
Carboxypeptidase N subunit 2	23456.4	37727.2	6894.79	144760	59153.6	291212	31989.8	349714	118114	13796.2	76716.1	45256.1	2.60989	-	-
Contactin-associated protein-like 4	2266.76	0	1753.01	896.642	497.36	915.913	863.621	702.766	987.009	4135.06	0	2067.53	0.477386	-	-
Neurosecretory protein VGF	7815.75	0	12001.9	16227.6	1329.71	6283.89	0	662.05	5540.11	13406.9	9091.33	11249.1	0.492493	-	-
Protein-glutamine gamma-glutamyltransferase E	9122.94	12694.4	6863.78	3632.85	49351.6	3801.52	19926	11645.2	14629.8	8750.28	4385.1	6567.69	2.22754	-	-
Soluble calcium-activated nucleotidase 1	10843.7	1008.21	6106.21	1905.04	2531.55	8327.65	4693.12	1993.92	4676.17	8348.03	2889.34	5618.69	0.832253	-	-
CD44 antigen	8946.23	13403.2	6371.89	45568.1	13035.6	85375.8	15917.4	77654.8	33284.1	22300.7	45912.3	34106.5	0.975888	-	-
N(4)-(beta-N-acetylglucosaminyl)-L-asparaginase	52289.3	24905.8	44899.5	32075.6	46087.7	19046.2	37441.6	10453.6	33399.9	93007.9	20389	56698.5	0.589079	-	-
Cathepsin D	5949523	509658	2789975	5082873	2362890	4.30111e+06	2.6658e+06	853215	3.06438e+06	3879371	1.56569e+06	2.72253e+06	1.12556	-	-
Semaphorin-6A	34880.9	7677.54	32811.5	15939.9	20950.3	34760.1	21656.2	5656.38	21791.6	37287.6	7479.51	22383.6	0.973554	-	-
Inactive tyrosine-protein kinase 7	6073.11	2157.28	3376.42	2168.87	1510.56	4592.89	3859.14	5326.78	3633.13	7553.3	5340.19	6446.75	0.563561	-	-
Aldo-keto reductase family 1 member A1	48968.8	4610.93	11999.2	20382.4	41614	33560.6	47470.8	72376.4	35122.9	24807.9	209015	116911	0.300424	-	-
Ectonucleotide pyrophosphatase/phosphodiesterase family member 2	1.47975e+06	1.62417e+06	1.29395e+06	2.01358e+06	1.82665e+06	3.92798e+06	1.73387e+06	2.24454e+06	2.01806e+06	2716546	1.72848e+06	2.22252e+06	0.908008	-	-
Vitamin K-dependent protein S	393158	452070	241297	552463	345590	806609	150573	518704	432558	411966	602314	507140	0.852936	-	-
Interleukin-1 receptor accessory protein	5005.77	13004.2	3766.42	18890.5	11257	18798.1	10147.8	23119.8	12998.7	5153.91	12388.6	8771.25	1.48197	-	-
Apolipoprotein A-IV	2.61339e+06	9471781	2.84647e+06	10432681	4.90903e+06	8512105	4835826	11493276	6.88932e+06	2450565	15356224	8.90339e+06	0.773786	-	-
Angiotensinogen	3374280	10961168	2319195	11210301	8303234	13082918	5.72743e+06	16974302	8.9941e+06	4725318	12951724	8838521	1.0176	-	-
Alpha-N-acetylglucosaminidase	31886.6	75286	15670.7	84024.9	78913.8	80750.3	48013.7	96940.6	63935.8	36852.9	146847	91849.9	0.696091	-	-
Gelsolin	6642264	22122792	3429732	17444348	12034080	30560008	8493892	13689118	1.4302e+07	7.31345e+06	17605124	1.24593e+07	1.1479	-	-
Vitamin K-dependent protein C	13299.9	18367.3	7259.26	60726.7	23104.2	47804.8	14742.6	38385.1	27961.2	12551.8	34894.4	23723.1	1.17865	-	-
Polypeptide N-acetylgalactosaminyltransferase 10	31646.1	30612.6	175050	36953.9	75422.3	24586	34757.2	30590.3	54952.3	31469.2	25112.9	28291	1.94239	-	-
Inter-alpha-trypsin inhibitor heavy chain H3	224389	378097	120412	1.6192e+06	879817	825824	436911	1.25214e+06	717098	255670	673587	464629	1.54338	-	-
Adiponectin	23900.7	23243.3	9030.78	62491.1	29838.2	157191	18368.3	330052	81764.4	26497.1	31517.5	29007.3	2.81875	-	-
Complement factor H	630318	733103	336568	5546454	998915	6.12516e+06	847272	6471550	2.71117e+06	650495	1.96348e+06	1.30699e+06	2.07436	-	-
Angiopoietin-related protein 7	22387.9	142390	5156.3	13727.8	42004.8	11542.7	3987.75	11029.3	31528.3	79069.3	144620	111845	0.281893	-	-
Alpha-L-iduronidase	4373.69	889.032	2451.57	4903.47	2027.83	977.124	1755.65	2257.01	2454.42	4489.68	2971.27	3730.47	0.657939	-	-
Glycoprotein endo-alpha-1,2-mannosidase-like protein	48695.6	110726	51247	32938.2	115579	27876.7	108630	68676.6	70546.2	62641.2	37624.2	50132.7	1.40719	-	-
Immunoglobulin heavy constant gamma 1	16385.5	13990.1	13756.2	3420.53	35897.1	3670.34	29093.5	20843.7	17132.1	15225.4	1885.5	8555.43	2.00248	-	-
Staphylococcal nuclease domain-containing protein 1	7705	3266.68	4898.2	5967.21	6609.67	11303.7	5533.7	3189.21	6059.17	7417.03	4312.7	5864.86	1.03313	-	-
Brevican core protein	88295	23037.1	161298	16546.5	20124.3	9134.2	72025.6	19384.9	51230.7	139072	17287.7	78179.6	0.655294	-	-
Alpha-N-acetylgalactosaminidase	56191.8	4607.79	94971.2	20967.7	44038.2	7288.89	37735	1264.63	33383.1	90506.1	26050.3	58278.2	0.572824	-	-
Contactin-associated protein-like 2	30067.4	4240.51	36490.3	7986.41	15014.6	4715.54	19340.1	0	14731.9	43818	1045.14	22431.6	0.656746	-	-
Golgi integral membrane protein 4	66014.9	18811.6	162878	31861.1	42564.5	26117.4	55894.2	28260.9	54050.3	146428	34768.6	90598.5	0.596592	-	-
Collagen alpha-1(V) chain	15542.3	15568.9	8319.93	6935.47	13513.6	14156	13965.3	19872.4	13484.2	19626.1	24904.2	22265.1	0.605621	-	-
Lysosomal acid phosphatase	12001.6	3127.64	13537.6	14457.2	10302.3	11210.2	5112.75	706.402	8806.97	32142.1	8988.9	20565.5	0.42824	-	-
Left-right determination factor 2	13263.2	12214.8	12888.5	49334	23866.3	324549	9375.55	45047.1	61317.3	7666.02	21388.6	14527.3	4.22084	-	-
Complement factor B	7.97432e+06	18498216	2.8545e+06	29581892	12448688	17911516	13492500	18871012	15204081	4885993	18644722	1.17654e+07	1.29228	-	-
Insulin-like growth factor-binding protein 5	9366.4	38801.6	10191.3	56357.2	22132.7	33549.9	10923.6	14325.6	24456	22275.3	38198.4	30236.8	0.808816	-	-
Serpin B6	135539	58820.3	156023	340039	201771	792411	149497	250876	260622	150312	203408	176860	1.4736	-	-
Cartilage oligomeric matrix protein	13490.3	20370.8	4723.63	22967	26272.5	39020.5	9244.05	38751.1	21855	8280.85	23922.7	16101.8	1.3573	-	-
Myocilin	394854	761227	124397	178738	326680	261092	84494.6	124408	281986	543824	1.04789e+06	795856	0.354318	-	-
Plasma protease C1 inhibitor	1.55865e+06	1.09485e+06	502636	6.92709e+06	1.90428e+06	15592100	1.79966e+06	3541088	4.11504e+06	1.30885e+06	2.21858e+06	1.76371e+06	2.33317	-	-
Carboxypeptidase M	7298.07	2616.24	3618.58	4572.54	5999.49	8537.13	5818.88	9323.3	5973.03	10242.7	3636.88	6939.77	0.860696	-	-
Ribonuclease K6	4900.38	4079.06	1338.88	8837.17	6007.97	4750.68	4544.86	4609.17	4883.52	3270.31	7453.28	5361.79	0.9108	-	-
Netrin-G2	4107.16	0	4904.11	4363.8	2673.74	3620.25	3021.77	3322.6	3251.68	6786.33	0	3393.16	0.958302	-	-
Inactive C-alpha-formylglycine-generating enzyme 2	1853.53	0	2713.87	0	2773.4	2126.2	1155.8	1449.29	1509.01	4349.5	4332.15	4340.82	0.347633	-	-
Desmoglein-1	27874.4	60853.3	29151.1	1803.86	279700	3923.2	57445.4	12584.2	59167	36556	37291.3	36923.7	1.60241	-	-
Secretogranin-1	35219.3	5981.69	73183.4	31672.6	15459.4	21961.7	31216.9	5000.06	27461.9	44890.6	10123.2	27506.9	0.998365	-	-
Calsyntenin-2	21735.6	24227.7	36125.7	7869.75	18093.9	10003.5	46329.1	4335.24	21090	35592.8	15552.2	25572.5	0.824716	-	-
Contactin-2	71749.7	11239.9	107297	26475.4	28374.3	19017.3	60643.8	2578.7	40922	141877	9632.98	75755	0.540189	-	-
Multifunctional procollagen lysine hydroxylase and glycosyltransferase LH3	17460	2147.54	11806.1	1769.18	9295.67	4308.62	9978.93	3027.54	7474.2	21490.8	2079.2	11785	0.634214	-	-
Collagen alpha-1(VI) chain	257626	157288	367663	212335	183058	189459	343267	166198	234612	432640	118010	275325	0.852127	-	-
Lysosome-associated membrane glycoprotein 2	4685.21	3721.14	2211.81	8169.83	6818.5	7478.66	4380.12	13669.5	6391.85	4921.92	6194.92	5558.42	1.14994	-	-
Zinc-alpha-2-glycoprotein	1.33394e+06	3.0515e+06	1.25714e+06	7503951	2799111	4.83795e+06	1.84578e+06	2.71048e+06	3.16748e+06	1.32232e+06	4876692	3.09951e+06	1.02193	-	-
Beta-2-glycoprotein 1	3155215	19692412	3.10681e+06	11932939	11816275	10353191	9751036	8881925	9.83623e+06	1.17811e+06	11101041	6.13957e+06	1.6021	-	-
Hepatocyte growth factor activator	26051.9	104135	9245.46	264193	81170.7	181308	49067.3	155914	108886	34410.6	100591	67500.8	1.6131	-	-
Insulin-like growth factor-binding protein 6	13622.3	153210	16944.4	157332	67725.4	143718	11416.1	61270.8	78154.8	69907.8	127215	98561.5	0.792955	-	-
Retinol-binding protein 4	280434	1.48127e+06	381431	3.93221e+06	1.05906e+06	3.19011e+06	500363	1.7879e+06	1.5766e+06	406091	2.79791e+06	1.602e+06	0.984145	-	-
Phosphatidylinositol-glycan-specific phospholipase D	5779.27	7393.27	9970.94	28957.8	7292.21	33605.3	8176.13	31784.6	16619.9	2228.86	7125.18	4677.02	3.55353	-	-
Coiled-coil domain-containing protein 144A	23007.5	47455	51202.9	0	22646.6	0	48140.1	39221	28959.2	35606.8	40093.5	37850.1	0.7651	-	-
Keratin, type II cytoskeletal 80	4895.08	8220.41	5264.55	1386.16	103093	1560.19	9838.09	1233.36	16936.4	7180.14	2166.63	4673.38	3.62401	-	-
Protocadherin-1	3994.95	2663.35	2897.86	4650.93	1473.5	1449.42	3381.27	1178.64	2711.24	10565.7	968.262	5767	0.47013	-	-
Serum albumin	2.15338e+06	2.22614e+06	2.00969e+06	713152	5.37749e+06	789156	8.02774e+06	3.9257e+06	3.15281e+06	1.91287e+06	1762593	1.83773e+06	1.7156	-	-
Acid sphingomyelinase-like phosphodiesterase 3a	19990.8	6314.16	30509	9334.49	17499.8	7311.06	17646.2	1525.62	13766.4	21710.1	1582.14	11646.1	1.18206	-	-
Complement C1q subcomponent subunit C	1.09179e+06	146932	184177	578714	345131	1.27344e+06	525212	1.83997e+06	748172	632776	891156	761966	0.981897	-	-
Calsyntenin-3	41147.7	8735.04	26133	14665	14489.3	12763.5	19661.3	6230.4	17978.2	30598.3	7828.53	19213.4	0.93571	-	-
Neogenin	135681	28053.1	133917	86963.5	78517.2	137074	92604.4	76565.6	96172	196457	34875.2	115666	0.831464	-	-
Semaphorin-4B	56593.1	16838.7	72150.8	104777	52289.9	92253	54391.9	53011	62788.1	121153	48799.9	84976.5	0.738888	-	-
Complement C1r subcomponent-like protein	40035.3	126156	58157.1	170056	62075.2	147483	78603.8	163691	105782	37535.6	144755	91145.5	1.16059	-	-
Complement factor D	42224.9	210483	6907.96	212414	83940.1	319195	22784.3	165907	132982	79682.5	303875	191779	0.693414	-	-
Coagulation factor XII	155016	408046	139534	1.76276e+06	342846	1.31271e+06	155616	1047151	665460	131597	488016	309807	2.14799	-	-
TBC1 domain family member 2A	5125.85	23946.2	4330.66	51755.9	20693.9	42883	14888.4	17237.5	22607.7	0	15281.7	7640.84	2.95879	-	-
Vitamin D-binding protein	944924	3.91725e+06	790148	19313442	2.82336e+06	12959681	902233	2.63942e+06	5.53631e+06	810193	4955388	2.88279e+06	1.92047	-	-
Neurexin-1	4466.3	0	7224.72	1336.19	1572.39	1968.57	4165.7	0	2591.73	14448	257.94	7352.97	0.352474	-	-
Hornerin	19315.3	49413.8	17559.3	1701.63	4003.91	15575	30005.3	9261.69	18354.5	33689.5	7295.44	20492.5	0.89567	-	-
Endoplasmin	84163.4	30247.3	135219	120483	133987	224395	41088	125868	111931	105769	152046	128908	0.868308	-	-
Cathepsin B	120542	14455.3	74446.4	292062	54732.1	183319	106624	249158	136917	129279	338452	233866	0.585453	-	-
Amyloid-like protein 1	329608	62239.9	805910	419841	195630	226330	209003	30800.4	284920	636074	109733	372903	0.764059	-	-
Retinoschisin	1.00435e+06	15261.8	1.54478e+06	359414	569773	233594	1.02878e+06	190814	618346	519393	188412	353903	1.74722	-	-
Nidogen-1	8381.19	2926.43	1650.05	478.074	4770.44	574.617	3214.22	6614.53	3576.19	3837.23	7371.3	5604.27	0.63812	-	-
Semaphorin-3A	29332.8	5286.91	11829	16092.9	18491.9	32783.9	7846.02	5853.23	15939.6	53960.6	8752.61	31356.6	0.508332	-	-
Deoxyribonuclease-2-alpha	45330.8	15730.6	107322	5323.28	44329.3	5022.91	51163.3	2483.66	34588.3	81181.2	5787.08	43484.1	0.795423	-	-
Complement C1q subcomponent subunit B	968262	103664	159049	930386	322698	1.94363e+06	535479	2.17832e+06	892687	686954	926097	806525	1.10683	-	-
Neural cell adhesion molecule L1-like protein	991239	225251	898482	6896870	590110	940186	684160	662198	1.48606e+06	1.1679e+06	469542	818721	1.8151	-	-
Discoidin, CUB and LCCL domain-containing protein 2	10596.1	12444.2	13135.6	1547.18	11967.9	16622.1	11917.5	13434.3	11458.1	16553.4	2388.49	9470.94	1.20982	-	-
E3 ubiquitin-protein ligase RNF123	93465.2	259169	53961.5	169461	150824	134021	111604	175803	143539	62130.2	195675	128903	1.11354	-	-
Ceruloplasmin	27434704	32651680	12115401	60704816	34374356	72425720	31861012	57493792	4.11327e+07	33325792	43890564	38608178	1.06539	-	-
Protein ERGIC-53	8885.62	3210.01	7850.36	10914	6416.31	13477.3	3626.41	5180.64	7445.08	10128	6805.12	8466.54	0.879353	-	-
Leucine-rich alpha-2-glycoprotein	653057	1.17692e+06	636506	4.19306e+06	1.37741e+06	2454499	1503330	1.70638e+06	1.71265e+06	661765	2.13256e+06	1.39716e+06	1.2258	-	-
Alpha-2-HS-glycoprotein	2.11501e+06	10099866	1.43395e+06	17384394	4.68391e+06	10518116	4.96854e+06	8.18271e+06	7.42331e+06	2.02297e+06	14115604	8.06929e+06	0.919946	-	-
Cadherin-6	14312	22992.8	16135.9	66754.6	16904.4	29243.4	20177	56290.4	30351.3	9782.85	25178.8	17480.8	1.73626	-	-
Complement C4-B	37398868	28778262	9469035	65970912	47973308	141842176	27361960	86027520	5.56028e+07	35903152	51518032	43710592	1.27207	-	-
Complement component C8 gamma chain	141228	509796	54950.7	771497	307276	534597	233147	577185	391210	148230	651670	399950	0.978145	-	-
Serum amyloid P-component	70567.7	175620	44135.2	356605	228395	275220	153360	1.19206e+06	311996	97614.2	524028	310821	1.00378	-	-
Secreted frizzled-related protein 2	8824.77	13166.8	1556.43	1977.08	2479.15	26893.1	11461.2	15175.2	10191.7	11363	6818.56	9090.78	1.1211	-	-
Hepatocyte growth factor-like protein	14911.5	40713.4	7744.28	167361	37826.3	159757	20014.1	80691.6	66127.4	17547.3	76475.2	47011.2	1.40663	-	-
Decorin	146916	207714	18916.7	0	9740.3	492.029	4977.2	249.218	48625.8	81154.8	69987.9	75571.3	0.643442	-	-
Thrombospondin type-1 domain-containing protein 7A	10442.7	0	4136.52	4302.69	0	4922.19	7322.32	3313.49	4304.99	9117.62	0	4558.81	0.944324	-	-
Sialidase-1	8790.2	3014.95	13588.1	8348.85	5981.41	4959.77	7195.88	419.847	6537.37	14504.3	3082.35	8793.34	0.743446	-	-
Spondin-2	293.436	4319.9	2050.13	1351.22	3405.91	2358.95	3029.7	4832.68	2705.24	3050.72	4299.81	3675.27	0.736066	-	-
Protein FAM3C	77687.7	30885	117655	122853	75992.2	95340.6	114114	28498.9	82878.3	120271	38559	79415	1.04361	-	-
Malectin	7313.1	1049.37	2684.35	3461.67	2940.17	1983.48	4211.07	2708.95	3294.02	5643.7	1995.4	3819.55	0.862411	-	-
Endosialin	2807.31	722.571	2425.97	2041.34	1257.28	2415.01	1495.18	2156.55	1915.15	1427.23	1624.99	1526.11	1.25492	-	-
Contactin-1	333453	66441.4	324289	165363	149872	144145	233904	84943.9	187802	440005	56972.8	248489	0.755774	-	-
Plasma alpha-L-fucosidase	147420	41144	68289	110990	106833	146034	91153	84894.2	99594.7	192224	82472.2	137348	0.725127	-	-
Reticulon-4 receptor-like 2	11616.7	8413.35	32011.2	9993.08	11058.2	6469.52	14886.2	8153.45	12825.2	21189	12018.8	16603.9	0.772419	-	-
Semaphorin-5A	6082.84	5517.04	5093.27	842.846	6808.88	337.475	6355.54	0	3879.74	6937.61	9052.78	7995.2	0.485258	-	-
Serotransferrin	431984	1.05143e+06	475364	1401152	909676	955156	931909	927293	885496	440780	1424867	932823	0.949264	-	-
Metalloproteinase inhibitor 2	69398	87067.7	41369.2	31404.4	48261.8	34758.6	65356.9	28654.1	50783.8	66665.2	76607.7	71636.5	0.70891	-	-
Olfactomedin-like protein 3	7805.5	14756	3417.73	2470.93	9606.07	13162.2	3984.57	12282.7	8435.71	8549.06	13014.4	10781.7	0.782409	-	-
Collagen alpha-2(IV) chain	1926.15	2513.37	4248.73	3215.58	704.746	3027.83	1012.05	1255.32	2237.97	4067.73	837.446	2452.59	0.912495	-	-
EGF-containing fibulin-like extracellular matrix protein 2	6159.6	3454.24	4537.95	8315.68	4724.13	13756.7	2630.42	2440.49	5752.4	8115.99	4695.51	6405.75	0.898006	-	-
Glypican-1	23956.9	19344.9	29747.7	28791.3	17603.2	24389.5	12729.9	16523.2	21635.8	49136.3	12102.5	30619.4	0.706606	-	-
Collagen alpha-2(I) chain	29202.3	66918.1	54039.9	12644.1	29399.8	17575.5	33166.3	7793.77	31342.5	38256.8	39430.9	38843.9	0.806883	-	-
Coagulation factor XI	18525	29305.4	9218.34	80845.8	44622.7	102934	35329.9	194603	64423.1	14716.5	91976.1	53346.3	1.20764	-	-
Hemopexin	9014519	31660738	6489584	123921936	36085356	102804672	10652863	36086044	44589464	6241216	59836788	33039002	1.3496	-	-
Histone H2B type 2-E	72426.3	126168	49631.6	12264.7	26540.7	5964	12628.2	3572.68	38649.6	73285.4	32475.1	52880.2	0.730888	-	-
Chitotriosidase-1	5875.12	6460.16	74720.1	9128.37	16835.3	10715.1	100938	13373514	1.69977e+06	93488.9	6924.45	50206.7	33.8555	-	-
Interphotoreceptor matrix proteoglycan 1	5305.74	3952.67	7035.69	12117.9	0	7277.38	2502.66	347.027	4817.38	8914.1	0	4457.05	1.08085	-	-
Autophagy-related protein 2 homolog A	5960.73	3158.24	7817.89	11922	4214.86	4890.27	3425.94	0	5173.74	9863.3	0	4931.65	1.04909	-	-
N-acetylglucosamine-6-sulfatase	276019	94964.4	577120	104456	257176	36426.2	253972	11753.6	201486	669307	53199.8	361254	0.557741	-	-
Dipeptidyl peptidase 2	180726	59743.2	348861	138093	244736	58501.6	202543	11171.1	155547	537553	47875.1	292714	0.531395	-	-
Pigment epithelium-derived factor	174940352	40689576	144160528	94885840	106807624	104114552	110168008	68230784	105499658	239420432	84654544	162037488	0.651082	-	-
Isocitrate dehydrogenase [NADP] cytoplasmic	130971	10247	34502.7	71393.4	136154	90061.5	123523	190773	98453.2	121095	605901	363498	0.27085	-	-
Transforming growth factor beta-2 proprotein	36305	51053.6	34993.3	20499.7	36078.8	26603.6	53602.8	20618.4	34969.4	48753.9	29630.4	39192.1	0.892256	-	-
S-arrestin	56626.3	27880.8	34311.3	21572.8	8168.49	21055.5	6691.41	14485.7	23849	29604.9	26217.5	27911.2	0.854461	-	-
Lysosomal alpha-glucosidase	30315.3	5886.05	22082	23411.7	17568	32931.1	9863.69	953.29	17876.4	56731.9	32522.2	44627.1	0.400573	-	-
Apolipoprotein A-II	10067	12843.2	19236.2	35554.9	9877.92	110003	12200.5	41055.8	31354.8	13853	15442.9	14648	2.14056	-	-
Complement C2	949238	1.18788e+06	217384	4.5003e+06	1.64648e+06	5911184	929644	4.02269e+06	2.4206e+06	670795	2.41438e+06	1.54259e+06	1.56918	-	-
Xylosyltransferase 2	4974.66	195.191	1600.53	3567.37	2479.25	3089.29	1631.74	0	2192.25	9232	264.326	4748.16	0.461705	-	-
N-acetylgalactosaminyltransferase 7	6958.21	4959.26	7430.08	4143.9	6189.99	6058.17	5940.7	7930.28	6201.32	7921.51	0	3960.75	1.56569	-	-
Acyl-CoA dehydrogenase family member 11	1173.77	0	956.553	2897.58	712.559	3969.45	1396.31	0	1388.28	2766.26	0	1383.13	1.00372	-	-
Pantetheinase	2527.95	52781.2	15242.5	21130.8	21538.3	13774.4	8980.46	10272.3	18281	4072.52	4747.08	4409.8	4.14554	-	-
Keratin, type I cytoskeletal 9	2.1773e+06	6558521	2517808	419367	3.05125e+06	2182523	1127412	1.93215e+06	2.49579e+06	5.14293e+06	1.04638e+06	3.09466e+06	0.806484	-	-
Desmocollin-1	11464.8	19804.6	10000	1426.73	96341	3313.87	11598.8	5818.28	19971	7492.12	3645.78	5568.95	3.58614	-	-
Serpin B9	19416.5	10012.4	13791.4	15908.1	24539.7	30648.7	15931.3	27053.5	19662.7	11624	40380.8	26002.4	0.756188	-	-
Syndecan-4	26943.1	7536.24	29133.9	3017.21	20176.1	4121.09	16317.9	2110.71	13669.5	18410.2	2228.9	10319.6	1.32462	-	-
Transmembrane protein 132A	32375.1	4404.36	19019.7	21700	16004.7	32370.2	15023.8	7599.42	18562.1	42492	6106.84	24299.4	0.763893	-	-
Cell adhesion molecule 4	34564.6	10880.2	35084.4	17916.1	30285	21761.6	22431.9	52114	28129.7	81108.3	27379	54243.6	0.518581	-	-
Beta-hexosaminidase subunit beta	237097	114152	294324	174836	217162	98151.5	210798	58294.7	175602	409874	207296	308585	0.569056	-	-
Protein tyrosine phosphatase type IVA 3	6834.6	34305.1	8296.94	80127.9	47018.5	69984.4	30133.6	59119.6	41977.6	12138.5	57779.9	34959.2	1.20076	-	-
DnaJ homolog subfamily C member 3	42080.9	39043.3	40811.9	23591	23806.4	36904.6	40150.6	50725.5	37139.3	61863.5	46211.4	54037.5	0.687288	-	-
Peptidyl-prolyl cis-trans isomerase C	4455.91	5377.43	1720.16	5524.11	5300.01	6207.89	4753.85	7024.07	5045.43	7555.05	8088.92	7821.99	0.645032	-	-
Tyrosine-protein phosphatase non-receptor type substrate 1	217663	1.03806e+06	300244	304888	296315	306996	553989	512202	441295	183580	792863	488221	0.903883	-	-
Apolipoprotein B-100	26665.1	19447.2	18030.9	63637.3	28118	8994185	207478	9955674	2.41415e+06	59434.5	21395.6	40415	59.7341	-	-
Heparan-sulfate 6-O-sulfotransferase 3	3067	0	9476.36	2207.7	1812.15	2036.49	4933.09	0	2941.6	7271.84	0	3635.92	0.809038	-	-
Cerebellin-2	1918.97	0	5303.41	5183.32	1857.44	3458.42	1168.45	0	2361.25	15598.8	0	7799.41	0.302747	-	-
Low-density lipoprotein receptor-related protein 11	6479.75	466.828	13009.1	9706.04	4738.09	1263.42	4774.11	0	5054.67	19325.7	0	9662.85	0.523103	-	-
Proliferation-associated protein 2G4	12676.3	17989	9826.73	6232.81	14279.4	8660.44	4964.43	16900.1	11441.2	10887.4	26937.1	18912.3	0.604959	-	-
Beta-1,4-galactosyltransferase 1	174061	143942	195389	112659	139805	132811	279673	178246	169573	248071	163447	205759	0.824135	-	-
Calsyntenin-1	2.97567e+06	1.25708e+06	3202000	953880	1.77613e+06	1.25705e+06	2.86738e+06	523742	1.85162e+06	3.37595e+06	953656	2.1648e+06	0.855329	-	-
Transketolase	176853	17608.2	25543.5	47557	132596	78970.2	81097.2	103462	82960.9	84946.3	342419	213683	0.388243	-	-
Dickkopf-related protein 3	2279084	496076	3.4045e+06	2.38101e+06	1.26153e+06	1731230	1.08601e+06	684283	1.66547e+06	3.09636e+06	1.1131e+06	2104731	0.791296	-	-
Collectin-12	2994.38	0	8705.55	2314.66	4018.89	642.975	2182.97	1061.77	2740.15	7907.69	3227.43	5567.56	0.492164	-	-
Netrin-G1	16774	4581.34	19545.6	7712.57	9435.54	12527.7	8357.89	880.034	9976.83	25177.8	2018.05	13597.9	0.733701	-	-
Receptor-type tyrosine-protein phosphatase U	10000	6598.5	14849.3	4690.22	6859.01	3920.43	10687.5	5122.39	7840.93	11812.9	2042.4	6927.63	1.13183	-	-
Seizure 6-like protein	80080.4	6726.6	93555	56851	35971.8	39987.8	44582.3	19351.9	47138.4	116587	19941.5	68264.4	0.690526	-	-
Neuronal growth regulator 1	19279.5	5034.53	54583.2	27714.1	13474.4	11773.4	20949.4	4796.86	19700.7	58109.5	11696.3	34902.9	0.564442	-	-
Keratin, type II cytoskeletal 4	80814.6	31607.5	40577	56234.3	107781	42675.9	56905.8	62722.1	59914.8	64343.7	108033	86188.5	0.695161	-	-
Alpha-1-antitrypsin	4991.88	3411.6	3770.58	4853.84	25660.4	11297.7	42487.5	27553.9	15503.4	6345.85	3446.62	4896.23	3.1664	-	-
Sulfhydryl oxidase 1	388765	270332	266196	345060	233937	399488	284185	305694	311707	554539	409025	481782	0.646988	-	-
Protein sidekick-2	1950.11	567.036	1033.42	1493.19	981.748	1499.54	810.223	876.166	1151.43	2279.07	611.369	1445.22	0.796717	-	-
Plexin domain-containing protein 2	111674	28029.2	161640	174247	102684	141859	41965.4	61998.2	103012	167802	60170.3	113986	0.903725	-	-
Collagen alpha-2(IX) chain	173972	296461	384403	79732	189667	46459.6	266832	77443.6	189371	299668	158069	228868	0.827425	-	-
Monocyte differentiation antigen CD14	420003	405381	127460	2.02014e+06	456923	2.22536e+06	355468	1.59608e+06	950852	426823	1.18682e+06	806822	1.17852	-	-
WAP, Kazal, immunoglobulin, Kunitz and NTR domain-containing protein 2	11145.4	41432.7	7752.11	34336	22263.4	14533	11671.5	2556.78	18211.4	11198.3	16904.7	14051.5	1.29604	-	-
Transmembrane glycoprotein NMB	47628.3	16464.6	8341.05	46515.2	19874.1	129549	21015.6	68839.4	44778.4	15443	19159.8	17301.4	2.58814	-	-
Guanylate-binding protein 1	77427.2	97688.2	20621.5	18279	48724.8	23977	10721.6	53219.3	43832.3	54467.7	197458	125963	0.347978	-	-
Protein CDV3 homolog	38641.3	107767	26085.4	416075	95268.7	175733	85982.9	180998	140819	29840.4	152489	91164.6	1.54467	-	-
Angiotensin-converting enzyme	13429	5412.09	7714.91	22165.2	4894.07	47538.5	20451.2	47789	21174.2	10667.3	7026.55	8846.91	2.39341	-	-
Complement C1q tumor necrosis factor-related protein 5	1107.8	1589.74	538.305	2018.68	1417.04	2134.87	504.318	0	1163.84	1637.35	1654.4	1645.88	0.707126	-	-
Beta-crystallin B1	396.305	77000.1	158593	0	299921	6028.8	144468	125216	101453	8057.9	3415.36	5736.63	17.6851	-	-
Keratin, type II cytoskeletal 1	4747347	12080212	5984292	954537	49015788	4.61157e+06	5767471	4311845	1.09341e+07	9115632	3.34231e+06	6.22897e+06	1.75537	-	-
RNA-binding protein 26	22645	117273	22273.9	176795	67118.2	203074	128961	100176	104789	27925.9	121269	74597.3	1.40474	-	-
Transport and Golgi organization protein 1 homolog	6018.82	1327.73	10459.2	4721.5	5005.27	4220.79	3564.88	2909	4778.39	5668.97	1575.54	3622.25	1.31918	-	-
Neural cell adhesion molecule 1	404113	120979	464375	409424	260975	462683	424720	223309	346322	614493	201418	407956	0.848921	-	-
N-acetylgalactosamine-6-sulfatase	9673.98	926.98	11814.5	6104.92	9911.51	4295.29	6474.58	5924.8	6890.83	17427	17372.8	17399.9	0.396027	-	-
Heat shock 70 kDa protein 1B	27857.5	1590.72	3228.96	4967.65	66926	8177.72	34060.2	23791.6	21325.1	23462.9	156789	90126	0.236614	-	-
Beta-1,4-glucuronyltransferase 1	707337	91448.6	517650	461643	422321	427159	304145	162299	386750	1282376	174713	728544	0.530853	-	-
Alpha-galactosidase A	19446.3	5445.26	27298.1	24213.8	14087.2	21067.3	14534.9	8409.98	16812.9	27248.6	17367.4	22308	0.753669	-	-
Heat shock 70 kDa protein 13	43296.9	21264.7	50876.9	54083.3	28841.2	31231.6	55585.9	9962.27	36892.9	113420	19209.6	66315	0.556328	-	-
Extracellular superoxide dismutase [Cu-Zn]	193030	335720	176592	575364	356513	285708	153310	375290	306441	327010	537728	432369	0.708748	-	-
Alpha-1-antichymotrypsin	24763642	52743672	7.93124e+06	105673672	64322480	123762256	40769200	116255896	6.70278e+07	29035466	84255056	56645261	1.18329	-	-
Complement factor I	1.39776e+06	1.19868e+06	560588	4.22129e+06	2.24303e+06	3.75565e+06	1.14527e+06	2.23179e+06	2.09426e+06	1.42535e+06	2.59231e+06	2.00883e+06	1.04253	-	-
Arylsulfatase A	45415.3	5566.45	36243.9	43352.2	66159.6	78041.1	14919.8	95846.5	48193.1	44107.6	61407.1	52757.3	0.913486	-	-
Lactotransferrin	157143	46326.6	15634.4	317552	346135	451572	292768	140334	220933	64613.8	1.972e+06	1.01831e+06	0.216961	-	-
Pikachurin	24206	0	38299.8	9120.1	4302.1	3381.49	14550.2	0	11732.5	39417.9	5562.98	22490.4	0.521664	-	-
EMILIN-1	15661.4	20607.6	26251.5	2425.2	7336.43	0	2202.74	0	9310.62	14518.5	3308.42	8913.46	1.04456	-	-
Gamma-enolase	37384.3	2720.04	16109.8	11402.6	28547.8	26469.8	29843.7	27039.8	22439.7	53077.1	14520	33798.6	0.663925	-	-
Cell adhesion molecule 2	6721.13	296.854	8067.94	11892.2	5469.28	6961.65	4972.42	0	5547.69	8133.98	1862.7	4998.34	1.10991	-	-
Seizure protein 6 homolog	232161	18861.8	437261	136375	91407.5	99399.1	157914	39344.7	151590	371541	39498.1	205520	0.737596	-	-
Seizure 6-like protein 2	34714.9	1286.37	29694.7	28120.4	10885.6	16134.2	12658.9	5188.14	17335.4	56071.5	3002.83	29537.2	0.586901	-	-
Spondin-1	1.11433e+06	197016	715517	991928	809443	1.64596e+06	539337	381506	799380	1.81736e+06	356732	1.08705e+06	0.735368	-	-
GDNF family receptor alpha-2	7148.36	3446.22	11991.4	4246.21	4841.91	3021.67	7588.32	2650.67	5616.84	8342.78	3560.18	5951.48	0.943772	-	-
Sialate O-acetylesterase	99198.4	43802.3	113983	126063	182342	97970.3	98148.1	54702.7	102026	132928	57510.7	95219.4	1.07148	-	-
Receptor-type tyrosine-protein phosphatase zeta	417789	98910.6	330066	389219	346480	471725	305602	277966	329720	723858	132947	428403	0.769649	-	-
Arylsulfatase B	20284.1	7695.85	65635.7	6420.15	23213.3	2500.58	23038	1010.54	18724.8	49115.4	8675.05	28895.2	0.648023	-	-
Angiopoietin-related protein 1	2598.04	2314.24	2170.45	2879.68	2001.97	10932	2551.45	2215.87	3457.97	5372.72	1911.13	3641.92	0.949489	-	-
Fibulin-7	2789.62	2162.12	3021.97	2835.9	0	6004.38	1639.89	3014	2683.48	3700.05	1928.19	2814.12	0.953579	-	-
Papilin	14064.5	4162.84	9280.03	14322.3	12737.9	17631.2	7737.99	10924.9	11357.7	15290.3	10457.2	12873.8	0.882236	-	-
Mannosyl-oligosaccharide 1,2-alpha-mannosidase IA	71484.6	55353.6	32349.4	80894.2	46370.6	107561	40529.1	65549.5	62511.5	66431.6	71777.8	69104.7	0.90459	-	-
Neuropilin-1	34710.1	38002.1	20947.3	72153.2	56628.6	155970	34907.4	145182	69812.6	44035.9	74859.1	59447.5	1.17436	-	-
Rab GDP dissociation inhibitor beta	787503	2640513	376591	6.35928e+06	2.78089e+06	5.51783e+06	949766	2.43645e+06	2.7311e+06	511806	4.20412e+06	2.35796e+06	1.15825	-	-
Beta-crystallin B2	26728.5	442744	3419503	121512	3.59177e+06	121170	573637	2.50027e+06	1.34967e+06	27963.4	81757.4	54860.4	24.6018	-	-
Phospholipid transfer protein	62133.4	37079.7	47466.6	218856	72154	782510	15306	147940	172931	159024	50226.3	104625	1.65286	-	-
Fascin	14668.1	2063.82	9447.17	7403.32	90418.2	10967.7	4644.11	12147	18969.9	33393.8	28930.3	31162.1	0.608751	-	-
Profilin-1	63757.3	56253.2	12222	152655	146310	309401	78840.9	333567	144126	55624.5	334140	194882	0.739553	-	-
Macrophage colony-stimulating factor 1 receptor	86089.6	37018.1	23977	112038	53911.9	131272	98677.1	171094	89259.8	51147.8	127702	89424.8	0.998155	-	-
Tripeptidyl-peptidase 1	375560	207352	970851	304617	555796	191760	444477	88706.9	392390	1.27068e+06	150969	710824	0.552022	-	-
Chondroitin sulfate proteoglycan 5	17354.3	3212.99	17225.4	5737.93	7843.37	3815.54	8021.4	4136.09	8418.37	23706	4851.16	14278.6	0.589582	-	-
Desmocollin-2	8531.64	10333.1	4919.45	10238.2	9312.62	14175	7371.19	12910.4	9723.96	9222.5	10382.2	9802.35	0.992002	-	-
Fumarylacetoacetase	6293.31	12209.2	3678.63	19265.8	14122.5	18630.3	9977.68	26524	13837.7	8938.66	18741.4	13840	0.999828	-	-
Podocalyxin-like protein 2	7536.84	889.62	15750.5	0	3156.88	0	6157.98	0	4186.48	12491	0	6245.49	0.67032	-	-
Collagen alpha-2(VI) chain	1406.64	1517.3	601.092	0	1581.57	2050.65	770.534	1333.78	1157.69	1079.06	1478.69	1278.88	0.905242	-	-
Acetylcholinesterase	6725.24	0	4157.28	2492.34	1554.01	2622.02	3109.66	0	2582.57	13106.5	1315.37	7210.92	0.358147	-	-
Carbonic anhydrase 1	23140	45950.8	17544.1	15630.9	49999.2	12308	19392.5	67933.1	31487.3	16889.3	23370.3	20129.8	1.56421	-	-
Thy-1 membrane glycoprotein	2738.06	5543.94	6885.21	0	14060.1	3327.87	11060.7	7155.3	6346.39	6151.68	3062.98	4607.33	1.37746	-	-
Interphotoreceptor matrix proteoglycan 2	20151.4	530.794	11058.4	13715.7	8646.13	14881.2	2305.71	14442.5	10716.5	27695.4	5734.11	16714.7	0.641139	-	-
tRNA (uracil-5-)-methyltransferase homolog A	11049	1304.38	23929.3	11259.6	5535.22	4103.01	5952.1	1224.17	8044.59	23056.1	4172.69	13614.4	0.590888	-	-
Carboxypeptidase E	398885	45640.1	408726	144648	145300	169343	381504	143270	229665	781767	123262	452514	0.50753	-	-
72 kDa type IV collagenase	93703	58600.9	53406.7	35096.2	46923	49205.7	58840.6	50076.8	55731.6	79450.7	70670.7	75060.7	0.742487	-	-
Annexin A5	99712.5	5526.38	9714.3	2825.92	110085	17672.2	49420.8	10667.1	38203	41584.1	59938.7	50761.4	0.752599	-	-
MAM domain-containing glycosylphosphatidylinositol anchor protein 2	7932.41	1381.17	9022.12	12327.9	3749.01	7139.59	5280.85	1207.97	6005.13	9532.8	4399.19	6965.99	0.862064	-	-
Cerebellin-4	14571.7	4214.08	8847.72	3647.14	6125.65	6249.35	6833.46	5893.27	7047.8	10340.1	5257.98	7799.04	0.903675	-	-
Testican-1	249797	60405	444081	136914	213475	119884	164663	12310.4	175191	442212	58897.7	250555	0.699213	-	-
Receptor-type tyrosine-protein phosphatase S	62392.2	13202	53985.9	58918.9	44700.5	83470.6	57227.5	37814.8	51464	112675	33656.5	73165.9	0.703388	-	-
VWFA and cache domain-containing protein 1	69927.6	3626.2	74319.7	31719.7	49767	13713.8	31030.8	5372.82	34934.7	88271.2	3245.54	45758.4	0.76346	-	-
Prelamin-A/C	43633.3	6203.89	13773.2	11810.6	110019	33554	33856.9	19220.8	34009	62654	75012.5	68833.2	0.494078	-	-
SEC23-interacting protein	10139.3	5330.66	18658.6	5913.33	7436.3	2606.03	8792.02	799.879	7459.51	24445.5	771.185	12608.4	0.591632	-	-
Interleukin-6 receptor subunit beta	70387.7	19641.8	57797.6	95991.9	53978.2	108569	44323.5	31624.6	60289.3	118734	35613.5	77173.6	0.781217	-	-
Follistatin-related protein 4	59842.9	8317.95	64049.6	45525.6	34471.9	42673.7	21420.8	2515.73	34852.3	134278	7001.35	70639.7	0.493381	-	-
Plexin-B2	66096.9	16844.4	45715.7	56812.2	38233	97413.5	32339.3	42674	49516.1	78910.4	23433.1	51171.7	0.967646	-	-
Exostosin-like 2	15080.9	8457.48	13314.6	11419.4	16333.6	17521.4	16556.9	16238.3	14365.3	28833.2	13081.8	20957.5	0.685449	-	-
Multiple inositol polyphosphate phosphatase 1	55506.9	41885.2	63113.7	138190	55204	105703	47683.3	79503	73348.7	96860.1	79077.7	87968.9	0.833803	-	-
Phosphatidylethanolamine-binding protein 4	125474	137664	100242	260718	135251	227713	107104	104741	149863	240185	287382	263783	0.56813	-	-
Cystatin-C	11346296	4.82371e+06	7.64915e+06	7802160	6.05124e+06	11242227	9844436	6.22971e+06	8.12362e+06	15981048	7515618	11748333	0.69147	-	-
CD166 antigen	10035.5	9880.61	10259.9	15950.2	6740.28	30011.7	15467	50307.1	18581.5	16565.2	16324.1	16444.7	1.12994	-	-
Retinoic acid receptor responder protein 2	148137	499997	194154	121287	195402	111593	197081	135615	200408	288418	384418	336418	0.595711	-	-
Keratin, type II cytoskeletal 2 epidermal	1.4359e+06	2707677	1.69713e+06	356262	38748064	862159	2625725	1.5629e+06	6.24948e+06	2.16458e+06	1.18966e+06	1.67712e+06	3.72632	-	-
Keratin, type I cytoskeletal 10	3.57432e+06	6397618	3.40346e+06	734854	95815720	1.95008e+06	4.50061e+06	3.11314e+06	1.49362e+07	5.22694e+06	2.6239e+06	3.92542e+06	3.805	-	-
Tetranectin	13012.3	23235.2	4225.21	62854.3	26006.6	129587	11091.9	23934.6	36743.5	12212.4	43393.2	27802.8	1.32157	-	-
Alpha-(1,3)-fucosyltransferase 5	10513.9	0	4494.6	7379.25	1048.09	1982.59	2093.13	0	3438.95	2614.82	0	1307.41	2.63035	-	-
Kallikrein-11	599.37	0	862.101	1714.52	1429.78	1196.81	535.965	0	792.318	688.174	383.453	535.813	1.47872	-	-
Neuronal pentraxin-1	14857.9	3462.47	23846.9	8886.4	11511.1	6082.93	9834.23	1107.5	9948.68	29871	4005.58	16938.3	0.587348	-	-
Plasminogen activator inhibitor 1	37393.7	11733.5	2391.36	65986.6	33865.6	50425.2	31863.7	83922.6	39697.8	111138	66453.7	88795.9	0.447068	-	-
Neuroligin-4, X-linked	7748.67	3545.91	5407.4	12241.2	8413.43	11304.3	6607.47	7087.83	7794.53	18330	3523.8	10926.9	0.713332	-	-
Neuronal pentraxin-2	14598.5	1133.32	31370.1	16038.1	8574.36	7554.3	9571.12	0	11105	25716.8	2104.81	13910.8	0.798299	-	-
Semaphorin-3F	23100.5	8448.32	25363.6	16206.8	18528.8	23105.9	9543.68	9248.15	16693.2	35536.1	14165.1	24850.6	0.671743	-	-
Complement C1q subcomponent subunit A	244749	3244.12	44481.7	230418	82929.7	500271	148669	506159	220115	147010	227314	187162	1.17607	-	-
45 kDa calcium-binding protein	90643	17673.4	100167	40729.1	56487.4	33625	46421.4	16942	50336.1	154184	40449.8	97317.1	0.517238	-	-
Alpha-mannosidase 2x	42403	9157.77	44629.7	39150.1	26403.3	70290.6	30675.6	8994.17	33963	69058.2	7644.33	38351.3	0.885578	-	-
Prosaposin	5770.24	1462.2	3119.33	16188.8	4495.69	14306.4	3882.56	2463.31	6461.07	7274.35	8118.69	7696.52	0.839479	-	-
Acid ceramidase	28272.9	11441.4	46081.8	19191.2	34688.7	21872.4	30901.9	9887.4	25292.2	82198	19056.8	50627.4	0.499576	-	-
Complement C4-A	559509	379090	144526	1.30758e+06	342075	3.60053e+06	393914	1.31523e+06	1005308	1074570	1.53081e+06	1.30269e+06	0.771717	-	-
Complement C3	469427	791831	453938	1448790	5715547	2.86449e+06	1698030	3.55083e+06	2.12411e+06	561521	826689	694105	3.06021	-	-
N-sulphoglucosamine sulphohydrolase	3885.38	1985.31	4588.56	0	7093.08	0	3875.08	0	2678.43	7025.55	3070.57	5048.06	0.530586	-	-
Histone H1.0	5877.53	5452.33	3433.89	8199.1	8040.87	9785.95	94820.3	22193.3	19725.4	4324.84	32486.9	18405.9	1.07169	-	-
Keratin, type II cytoskeletal 5	399926	452547	605641	71081.6	2563934	183921	645672	307940	653833	608547	555701	582124	1.12318	-	-
Oligodendrocyte-myelin glycoprotein	135964	13246.8	430251	313924	107833	182604	150103	15492.6	168677	503421	14761.3	259091	0.651035	-	-
Wnt inhibitory factor 1	443492	325910	478623	126082	349678	229689	257425	157531	296054	748647	183036	465842	0.635525	-	-
Serpin E3	38926	1399.78	44664.7	9303.92	21451.2	11717	144103	17097.5	36082.9	84077.3	16893	50485.2	0.714722	-	-
Protein kinase C-binding protein NELL2	55904.3	82553	79245.3	42099.1	66523.9	49601.7	57616	38134.3	58959.7	97520.4	35992.3	66756.3	0.883208	-	-
Receptor-type tyrosine-protein phosphatase delta	14969.4	5346.71	11385.7	11402.4	8731.26	22649.8	11980.5	6225.4	11586.4	29461.3	4139.51	16800.4	0.689649	-	-
SPARC	10241.7	8292.3	7653.72	8958.05	16770.6	8669.33	7439.74	5356.63	9172.76	7817	11055.1	9436.03	0.972099	-	-
7-methylguanosine phosphate-specific 5'-nucleotidase	147842	145113	164031	53872.4	634754	81753.3	665136	387401	284988	166615	117129	141872	2.00877	-	-
Neuroligin-2	2857.34	1114.49	1910.89	2291.93	1361.72	2812.62	2078.15	1573.41	2000.07	2964.57	0	1482.28	1.34932	-	-
Small G protein signaling modulator 2	22603.1	14456.9	27917.3	49232.3	23957.2	37459.6	20902.9	26530.2	27882.4	39808.1	30507.9	35158	0.793061	-	-
Cathepsin F	59442.4	31230.9	88929.9	78333.3	49555.1	69621.6	35318.8	13863.9	53287	138313	32095.7	85204.2	0.625404	-	-
Extracellular matrix protein 1	60197.7	137414	31445.5	365822	125529	271475	63362.5	100283	144441	122640	155423	139032	1.03891	-	-
Serum amyloid A-4 protein	2352.39	1608.99	7074.18	71077.9	12420.4	113573	9120.67	255690	59114.7	5192.08	5733.92	5463	10.8209	-	-
Histone H3.3	19690.3	24282.2	14859.6	0	7053.75	5510.26	10381.9	7766.04	11193	18943	11488.6	15215.8	0.735616	-	-
Polypeptide N-acetylgalactosaminyltransferase 1	1583.44	0	6686.43	4174.96	1169.32	5183.26	407.073	966.391	2521.36	2343.97	984.861	1664.41	1.51486	-	-
Growth/differentiation factor 11	2016.99	0	1762.23	0	0	2032.98	1046.8	0	857.375	2394.67	0	1197.34	0.716069	-	-
Carboxypeptidase Q	105821	64647.8	153268	50044.3	125242	56877.2	129904	29598.6	89425.4	211053	47730.5	129392	0.691121	-	-
Contactin-4	93862	24967.7	86859.2	71999.9	55702.6	67907.9	59740.4	34845.2	61985.6	133222	17490.5	75356.3	0.822567	-	-
Cadherin-2	14590.1	7371.63	9416.66	31583.7	19763.8	55399.4	11782.4	33080.9	22873.6	41297.9	31196.8	36247.3	0.631041	-	-
Complement C1q tumor necrosis factor-related protein 3	107135	7132.9	70069.7	39192.1	52593.3	107014	44109.5	39478.9	58340.8	100830	48320.5	74575.2	0.782308	-	-
Receptor-type tyrosine-protein phosphatase gamma	25185.2	9326.45	30642.1	52823.2	26586.8	48654.8	24333.1	32858.2	31301.3	51089.8	17047.9	34068.9	0.918764	-	-
UDP-GalNAc:beta-1,3-N-acetylgalactosaminyltransferase 1	9323.09	0	27654.5	33446.6	10248.9	18201.8	10000	4273.2	14143.5	39261.5	5315.02	22288.3	0.634572	-	-
Di-N-acetylchitobiase	81780.2	39641.4	46094.3	60538.1	62772.9	52721.3	46992	22549.7	51636.3	127551	63478.6	95514.8	0.54061	-	-
Dipeptidyl peptidase 1	24737.6	10471.8	4366.15	19244	8229.17	30153.4	18134.2	30669.9	18250.8	12952.2	22604.2	17778.2	1.02658	-	-
Peroxisomal NADH pyrophosphatase NUDT12	142090	320617	568849	86483.3	285804	53138.8	177678	399374	254254	339353	278988	309170	0.822375	-	-
Apolipoprotein E	3.23777e+06	838163	10424227	10311667	4.71437e+06	42154756	2.90845e+06	27116942	1.27133e+07	10313339	2.5366e+06	6.42497e+06	1.97873	-	-
Peptidyl-glycine alpha-amidating monooxygenase	58875.2	16548.7	44421.8	60843	42490.5	86524.8	36459.7	35682.4	47730.7	95515	48702.5	72108.8	0.661927	-	-
Agrin	212027	97646.9	202493	106541	171263	199309	98259.6	93538.4	147635	284302	80880.7	182591	0.808553	-	-
Protein HEG homolog 1	55026.9	19764.5	37875.1	20537.9	26049.7	22462.1	15930	67432.7	33134.9	50913.2	26398.5	38655.8	0.857176	-	-
Carboxypeptidase A6	1904.79	0	1674.97	1544.13	585.374	2346.75	0	0	1007	2386.12	0	1193.06	0.844048	-	-
Galactosylgalactosylxylosylprotein 3-beta-glucuronosyltransferase 1	3486.48	0	5303.35	3088.26	1681.27	2656.28	1533.95	0	2218.7	7853.43	1545.5	4699.47	0.472117	-	-
Platelet-derived growth factor D	1365.79	2421.19	1589.62	0	2832.32	1250.74	2336.79	0	1474.56	4973.54	3882.11	4427.83	0.333021	-	-
Legumain	7386.18	1039.1	5316.42	3579.99	2315.57	1644.4	2655.86	1492.07	3178.7	10074.5	4709.24	7391.89	0.430025	-	-
Group XV phospholipase A2	58313.3	22209.9	77260.5	39257	47496.3	20400.1	47930.9	21239.3	41763.4	98461.8	24711.7	61586.8	0.678123	-	-
Epithelial discoidin domain-containing receptor 1	10595.1	5203.78	7254	2462.34	9372.37	3505.74	11109.4	10000	7437.83	12829.2	7065.03	9947.09	0.747739	-	-
Multiple epidermal growth factor-like domains protein 8	95467.9	23684.1	113998	95173.5	70806.6	170968	60751.1	89630.2	90059.9	158939	29743.5	94341.4	0.954617	-	-
Tenascin-R	93318.3	13916.9	111299	53601.9	45172.7	45851.1	50760.1	9214	52891.7	138085	8437.61	73261.1	0.721962	-	-
Mannosyl-oligosaccharide 1,2-alpha-mannosidase IC	42576.1	14851.9	29417.8	28231.1	25148.1	41153.6	20743.3	20047	27771.1	45977.6	20841.9	33409.8	0.831227	-	-
Probable serine carboxypeptidase CPVL	120479	32210.4	63514.5	61147.6	78069	44005.7	58772	23453.1	60206.4	120103	65691.5	92897.2	0.648096	-	-
Lysosomal Pro-X carboxypeptidase	73069.3	33475.8	68406.6	53295.6	53015.7	42777.9	49475.3	8189.96	47713.3	97191.2	41299.7	69245.4	0.689046	-	-
Polypeptide N-acetylgalactosaminyltransferase 2	53979.2	14031	33679.8	22193.1	29151.2	28083.5	30929.4	20848	29111.9	70194.1	23934.9	47064.5	0.618553	-	-
Keratin, type II cytoskeletal 6A	545585	163465	203927	154004	250127	155972	151295	76403.8	212597	519011	396252	457632	0.46456	-	-
Collagen alpha-1(XVIII) chain	61727.2	59106.8	45185.1	86994.8	81368.1	117114	29687.8	69145.9	68791.2	104935	60973	82954.1	0.829268	-	-
C-X-C motif chemokine 16	5650.72	7315.28	7315.93	7744.83	7809.34	1846.84	6351.65	1580.09	5701.84	7399.66	11066.6	9233.15	0.61754	-	-
Fructose-bisphosphate aldolase C	864708	492960	210874	1.56851e+06	1.31044e+06	3.73956e+06	526312	1.57139e+06	1.2856e+06	702608	1.09558e+06	899096	1.42988	-	-
Clusterin	4.46304e+06	3201768	4466300	15872175	4.12089e+06	19505318	2200522	5.83585e+06	7.45823e+06	6.17835e+06	6335500	6.25692e+06	1.192	-	-
PH and SEC7 domain-containing protein 1	4829.46	2960.41	6878.02	33360.4	4626.29	18679.8	4325.47	12992.1	11081.5	9416.11	5306.35	7361.23	1.50539	-	-
Gamma-crystallin S	10253.3	379660	4785183	68497.3	789676	35822.3	332087	278150	834916	13360.7	69272.6	41316.7	20.2077	-	-
Lysosomal acid lipase/cholesteryl ester hydrolase	2799.95	0	4857.19	3757.4	2640.83	2731.14	924.856	0	2213.92	3672.91	0	1836.45	1.20554	-	-
Protein MENT	583.885	0	1898.79	0	533.798	4332.27	352.891	1797.58	1187.4	2380.25	1269.18	1824.71	0.650733	-	-
Neuroendocrine convertase 1	1243.57	0	1512.61	906.291	591.133	1176.4	1093.49	0	815.438	2186.62	501.55	1344.08	0.606686	-	-
Trypsin-3	5768.9	11848	7163.18	0	7548.15	0	7946.31	12086.9	6545.18	7498.46	11361.3	9429.86	0.694091	-	-
Leucine-rich repeat, immunoglobulin-like domain and transmembrane domain-containing protein 1	8947.34	467.59	10198.9	10309.7	4747.39	13939.2	2864.31	0	6434.3	11243	1246.42	6244.73	1.03036	-	-
Semaphorin-4D	3804.55	0	2312.46	4473.28	2290.08	9202.89	2785.72	8625.54	4186.82	4251.97	2130.45	3191.21	1.31198	-	-
Alpha-(1,3)-fucosyltransferase 11	3429.71	5233.65	4862.29	10798.2	5812.61	11144.2	3875.14	4382.91	6192.34	14063.8	6789.77	10426.8	0.593886	-	-
Glycosaminoglycan xylosylkinase	4553.6	0	7592.41	2954.28	10499.2	1894.45	662.428	637.571	3599.24	6074.69	2269.27	4171.98	0.862717	-	-
Leucine-rich repeat-containing protein 4B	13190.9	4966.78	27424.1	9208.29	10601	9978.18	13727.2	5423.61	11815	25469.8	5213.7	15341.7	0.770121	-	-
Carbohydrate sulfotransferase 10	9473.63	7078.98	14020.6	13028.4	10981.9	17089.4	6687.92	5010.51	10421.4	20343.8	7939.56	14141.7	0.73693	-	-
Ganglioside GM2 activator	6479.69	2317.41	5527.37	5686.11	3837.78	16555.9	6272.26	4390.86	6383.42	7218.51	5291.73	6255.12	1.02051	-	-
Plasma serine protease inhibitor	412519	1.03157e+06	263607	2408221	1.16649e+06	3.15104e+06	903852	1.9238e+06	1.40764e+06	519352	1.69483e+06	1.10709e+06	1.27147	-	-
V-type proton ATPase subunit S1	933.168	0	1266.58	2349.89	739.335	2831.25	1001.57	1037.69	1269.93	3900	971.033	2435.52	0.521423	-	-
Keratinocyte proline-rich protein	7373.85	16243	5922.47	928.8	41581.6	2157.86	9019.72	0	10403.4	7584.09	17638.1	12611.1	0.824941	-	-
Cathepsin L2	2830.59	6675.31	5354.75	0	8296.81	0	5311.01	267.491	3592	6725.87	0	3362.93	1.06811	-	-
Keratin, type I cytoskeletal 14	204106	321556	303323	19265	829040	115069	158195	113621	258022	286216	587400	436808	0.590698	-	-
Biotinidase	537671	245711	611159	583846	487702	504796	445803	431718	481051	966090	432240	699165	0.688036	-	-
Apolipoprotein A-I	1034.13	4248.75	2600.65	3237.98	8315.65	2836.35	6652.41	5630.01	4319.49	2347.84	9472.74	5910.29	0.730842	-	-
Amyloid-like protein 2	2247155	225622	5672745	991324	1.15233e+06	338542	1.72217e+06	75288.4	1.55315e+06	5355876	143158	2.74952e+06	0.56488	-	-
Transmembrane protein 132C	3558.91	4864.25	11131.6	1345.19	1540.11	1362.73	8904.08	807.49	4189.3	9633.61	857.312	5245.46	0.798652	-	-
Cell adhesion molecule-related/down-regulated by oncogenes	11019.9	1150.07	10617.9	12641.5	10839.1	14314	7108.72	3141.96	8854.14	25744.5	8788.08	17266.3	0.512799	-	-
Protein S100-A8	3.03322e+06	291128	1.4484e+06	807313	773244	646458	1.06069e+06	268040	1.04106e+06	4.24315e+06	473794	2.35847e+06	0.441414	-	-
Neuropilin-2	13375.1	7325.35	5408.59	8859.78	4970.33	22664.9	17030.2	31222	13857	7172.8	9524.27	8348.54	1.65981	-	-
Chitinase-3-like protein 1	5989465	9157019	2117495	16823200	13223256	18311392	6892221	43217688	14466467	5484529	71593952	3.85392e+07	0.37537	-	-
Carbonic anhydrase-related protein 10	54326	3968.44	66952.5	15824	30267.1	13915	47977.3	16254	31185.5	64139.2	12537.9	38338.6	0.813425	-	-
Vimentin	174383	7139.47	13910.2	131091	217736	90862.1	38318.5	107833	97659.2	176087	2.13006e+06	1.15307e+06	0.0846946	-	-
Alpha-mannosidase 2	7562.94	4518.05	4466.01	11984.6	8049.65	54980.1	2378.93	11235.8	13147	12560.8	9372.51	10966.7	1.19881	-	-
Roundabout homolog 1	2782.1	0	2666.61	1448.24	2147.02	61044.1	1936.52	101878	21737.9	4997.07	1264.42	3130.75	6.94334	-	-
Fibrinogen beta chain	3020.36	436.359	0	90609.8	663.945	2400647	29738.5	2.16204e+06	585895	1480.67	19565.1	10522.9	55.6781	-	-
Alpha-N-acetylneuraminide alpha-2,8-sialyltransferase	4008.66	0	3960.13	2217.83	0	0	0	0	1273.33	3132.99	0	1566.49	0.812852	-	-
Testican-3	9439.25	0	47194.3	0	3532.65	428.738	5218.54	362.834	8272.04	15021.3	0	7510.66	1.10137	-	-
Zinc finger BED domain-containing protein 4	368366	533564	460422	75156.5	286649	47448.7	650442	381050	350387	379089	305509	342299	1.02363	-	-
Keratin, type I cytoskeletal 16	42499.3	39017.5	29239.1	3774.32	44880.7	4057.24	8681.21	11392.3	22942.7	25961.3	281274	153618	0.149349	-	-
Growth/differentiation factor 8	8357.77	0	8294.28	2596.11	7683.16	10569	7797.17	3316.14	6076.71	19761.6	3121.42	11441.5	0.531111	-	-
Peptidase M20 domain-containing protein 2	189467	561406	96152.8	178311	508492	96843.3	628021	667853	365818	786954	830490	808722	0.452341	-	-
Annexin A2	224306	32878.8	36579.9	118338	347699	189196	143015	56000.3	143502	131286	216680	173983	0.824804	-	-
Serpin A12	6459.69	5568.16	2891.73	12164.9	11810.1	14384.9	13691.6	9348.55	9539.95	5137.99	6972.51	6055.25	1.57548	-	-
Angiogenin	8842.43	34012.6	7592.47	14643.8	19310.7	21888.7	16053.7	12908.3	16906.6	11338	21156.1	16247.1	1.04059	-	-
Secretogranin-3	48835.8	30786.3	108546	39416.1	50965.7	22121.2	32746.1	24604.8	44752.7	132410	57674.2	95042.3	0.470871	-	-
Beta-mannosidase	19809.8	8213.44	26586.4	27831.3	20513.3	34390.9	15091.9	7328.67	19970.7	46355.2	19096.2	32725.7	0.610245	-	-
Reelin	23546.7	42421.2	26966.9	6549.55	12939.4	10865.2	9465.02	2113.3	16858.4	25314.6	16825	21069.8	0.80012	-	-
Complement factor H-related protein 1	239735	264011	70801.9	1.31598e+06	352685	1.01122e+06	445036	427351	515852	111819	465399	288609	1.78737	-	-
Chromogranin-A	99748.2	16572.2	252371	196886	70550.1	158776	40864.6	22729.7	107312	190651	30058.8	110355	0.972429	-	-
Testican-2	57605.2	177300	497768	8246.97	137782	6892.76	98965.9	14905.8	124933	77612.1	33037.6	55324.9	2.25818	-	-
Keratin, type I cytoskeletal 17	219857	253101	166683	52400.1	6.51701e+06	140371	231577	243333	978041	393749	317194	355472	2.75139	-	-
Fibrinogen gamma chain	19555.6	30048.4	19148.1	68289.8	17369.9	3.18421e+06	149612	3.50348e+06	873965	20479	62434.4	41456.7	21.0814	-	-
T-complex protein 1 subunit delta	2041.38	2226.51	2726.81	3473.54	1907.74	2158.74	2278.85	1488.73	2287.79	2897.11	1716.46	2306.79	0.991763	-	-
Arylsulfatase G	1545.29	1364.55	6356.27	12416.1	2757.08	5022.36	1330.95	2458.37	4156.37	10000	2530.89	6265.44	0.663381	-	-
Uveal autoantigen with coiled-coil domains and ankyrin repeats	456508	1.08278e+06	580871	694.684	587097	2547.05	1.65076e+06	1.04929e+06	676318	1.08914e+06	676015	882579	0.766297	-	-
Reticulocalbin-1	7906.1	0	5871.22	2267.36	1964.4	1543.46	3787.08	2317.01	3207.08	12566.5	5746.59	9156.53	0.350251	-	-
Procollagen-lysine,2-oxoglutarate 5-dioxygenase 1	9587.15	5934.01	8831.92	11706.2	10960.7	10324.7	5947.4	2254.73	8193.35	21098.3	4358.28	12728.3	0.643712	-	-
Filaggrin-2	29086.9	23050.3	14733.7	2398.16	120275	4205.28	35067.2	5309.27	29265.8	23023.1	6806.42	14914.8	1.9622	-	-
Prostaglandin-H2 D-isomerase	16224510	11662874	13657353	12036215	17813870	13524242	23856424	8082351	1.46072e+07	25052776	16760841	2.09068e+07	0.698683	-	-
Target of Nesh-SH3	230281	251275	731819	196835	292164	114562	358684	206307	297741	668034	216389	442212	0.673299	-	-
Follistatin-related protein 1	28286.4	37944.9	36769.7	41584	44358.9	26857.6	36848.4	17359.6	33751.2	44194.3	41090.2	42642.3	0.791496	-	-
Follistatin-related protein 5	205369	34925.1	251918	112450	100749	208452	75491.9	27907.4	127158	239375	32642.5	136009	0.934926	-	-
Ciliary neurotrophic factor receptor subunit alpha	4889.68	4633.11	9336.1	15209.5	10360.9	10356.7	7670.71	7784.34	8780.12	16770.1	7210.05	11990.1	0.732283	-	-
Prolow-density lipoprotein receptor-related protein 1	96692.4	30999	64608.8	73087.6	78083.8	110503	45935.8	67985.2	70987	148874	43869.1	96371.5	0.736597	-	-
Golgi membrane protein 1	107350	183419	144834	110883	116101	133089	110106	214972	140094	148303	235520	191911	0.729995	-	-
Tissue alpha-L-fucosidase	72382.1	11274.8	19058.5	54096.8	26421.5	67445.4	17795.9	35890.8	38045.7	63315.1	33076.7	48195.9	0.789398	-	-
Retbindin	18429.8	4187.25	49613.8	111464	20917.5	63608.4	12587.2	7394.58	36025.3	43102.2	19838	31470.1	1.14475	-	-
Lactadherin	0	0	0	684.724	0	899.833	1732.69	0	414.656	4262.49	0	2131.24	0.19456	-	-
Inactive serine protease 35	13545.5	0	6758.36	4369.69	4016.94	5661.92	4192.19	0	4818.08	18362.6	0	9181.29	0.524772	-	-
Junction plakoglobin	28805.2	51639	64792.1	1728.08	328971	1616.41	31500.5	2841.97	63986.8	73274.4	14257.2	43765.8	1.46203	-	-
Metalloproteinase inhibitor 1	94978.2	144327	29582.1	280378	124981	222263	141350	152244	148763	105799	457142	281470	0.528521	-	-
Vascular cell adhesion protein 1	117007	80538.1	25521.9	92090.8	53060.2	228650	68672.2	278474	118002	52987.2	110077	81531.9	1.44731	-	-
Lysosomal alpha-mannosidase	45506.1	4486.26	12161	68090.5	27358.2	78063.9	51447.6	53568.3	42585.2	51122.5	83197.1	67159.8	0.634088	-	-
C-reactive protein	1589.85	3433.39	3766.6	29613.4	6900.04	4467.92	8544.85	3019.57	7666.95	3108.31	5114.67	4111.49	1.86476	-	-
Fibroblast growth factor receptor 1	5781.69	22899.1	25252.3	9142.85	5643.27	7003.87	5688.55	7262.14	11084.2	8605.63	7347.57	7976.6	1.38959	-	-
Kinesin-like protein KIF20B	201199	561406	106227	178311	508492	97413.1	641550	667853	370306	786954	838470	812712	0.455643	-	-
Beta-2-microglobulin	1.04554e+06	463939	151488	1.04348e+06	385398	2.1991e+06	690667	1.45775e+06	929670	290437	1.19755e+06	743993	1.24957	-	-
Disintegrin and metalloproteinase domain-containing protein 22	3103.44	746.957	3419.69	2803.35	2394.82	4545.84	3289.03	2233.14	2817.04	4532.57	2768.5	3650.54	0.771676	-	-
4F2 cell-surface antigen heavy chain	27245.6	20937	33442.1	54430.6	31784.7	46082.2	29919.1	38577.1	35302.3	49916.6	45571.1	47743.9	0.73941	-	-
Protocadherin-9	4495.51	2250.96	5931.18	3024.32	2752.45	9717.27	3282.06	4682.93	4517.09	7093.06	1471.33	4282.2	1.05485	-	-
Dystroglycan	72215	50963	61048.7	124821	39757.8	108710	52250.7	67648.2	72176.8	110466	75896.2	93181.3	0.774585	-	-
Lysosomal protective protein	75733.4	182803	49372	99990.9	115690	43155.9	167135	86118.3	102500	63047.7	144195	103621	0.989176	-	-
Desmoglein-2	14830.2	11355.9	7721.07	18190.5	18179.8	26205.9	9607.96	24350.8	16305.3	11982.4	11878	11930.2	1.36672	-	-
Neuroendocrine convertase 2	18032.8	8321.04	15349.1	19133.8	20920.1	36265.5	8830.09	1788.15	16080.1	34839.2	13466.7	24153	0.66576	-	-
Glutathione peroxidase 3	3.13826e+06	2.74701e+06	1.17284e+06	10000131	3.50669e+06	11964276	2.68037e+06	6687940	5.23719e+06	10644617	5638458	8.14154e+06	0.643268	-	-
Cathepsin S	61991	11131.9	8317.38	59693.4	15875.2	100030	41073.3	85811.6	47990.5	15973.2	82248	49110.6	0.977192	-	-
Tenascin	103482	56152.9	30793.5	154893	301594	667652	74109.8	316652	213166	73876.9	144855	109366	1.94911	-	-
Protein POF1B	5095.49	3754.48	12538.6	6082.79	39719.5	3140.58	4085.64	1831.27	9531.04	13412.6	5672.95	9542.76	0.998772	-	-
Keratin, type II cytoskeletal 1b	11428.4	14550.5	20288.4	12221.9	187559	8152.34	10807.2	17517.7	35315.7	6156.19	17532.2	11844.2	2.98168	-	-
Palmitoyl-protein thioesterase 1	4508.57	0	3213.06	8905.1	0	5395.67	0	0	2752.8	5755.04	0	2877.52	0.956657	-	-
Aspartyl/asparaginyl beta-hydroxylase	2259.1	0	3373.7	2357.99	1062.5	1946.5	1038.73	0	1504.81	4411.84	1188.71	2800.27	0.537381	-	-
L-selectin	7094.78	23245.1	8284.95	58864.3	13319	44887	22512	46096.2	28037.9	6526.96	43579.3	25053.1	1.11914	-	-
Voltage-dependent calcium channel subunit alpha-2/delta-1	7302.72	3626.32	8131.43	8465.97	9156.11	4776.04	5695.16	11798.1	7368.98	7338.08	4416.2	5877.14	1.25384	-	-
Alpha-1,3-mannosyl-glycoprotein 2-beta-N-acetylglucosaminyltransferase	210884	148550	125994	45571.9	77183.9	121222	118799	138675	123360	116752	120146	118449	1.04146	-	-
Epididymis-specific alpha-mannosidase	32635.7	10342.1	46584.6	20178.3	47490.1	27919.3	26870.4	3348.67	26921.2	96159.1	13033.6	54596.4	0.493094	-	-
Cadherin-13	3059.45	10519.6	3959.89	4324.66	3759.78	3218.24	9401.78	9119.13	5920.31	2423.57	5381.2	3902.38	1.5171	-	-
Lysosomal acid glucosylceramidase	8938.06	2675.02	5810.7	19152.5	8603.57	22344.1	1741.54	7084.64	9543.77	13344.5	5774.16	9559.32	0.998373	-	-
Low-density lipoprotein receptor-related protein 2	379669	142619	333872	182756	275692	259648	145197	199900	239919	469306	161921	315614	0.760168	-	-
Retinol-binding protein 3	19138196	2.11561e+06	8683857	9183973	7052564	11675271	5.78426e+06	2.14671e+06	8.22256e+06	29306762	1.52227e+06	1.54145e+07	0.533429	-	-
Glutamate receptor 4	17079.9	3206.77	24505.8	42455.3	15018	41942	9665.3	4424.85	19787.2	66335.4	8753.02	37544.2	0.527038	-	-
Semaphorin-3B	1565.48	2983.29	1943.92	599.645	6793.28	2095.73	1124	398.639	2188	7671.85	0	3835.92	0.570397	-	-
Divergent protein kinase domain 1C	0	507.502	1255.37	2248.64	925.913	7757.72	612.023	1347.55	1831.84	4198.1	1580.56	2889.33	0.634001	-	-
Methanethiol oxidase	16465.1	10978.5	9736.62	9362.27	15781.4	20291.4	13450.3	6741.94	12850.9	20872.7	15236.1	18054.4	0.711789	-	-
Poliovirus receptor	18446.3	21129.1	29071.2	46122.5	24179.4	39776.9	17547.2	29031	28162.9	19221.4	28369.1	23795.2	1.18355	-	-
Pappalysin-2	225554	108940	115946	310546	183120	592439	81575.8	151477	221200	237930	297130	267530	0.826821	-	-
Adenosine deaminase 2	169035	22546.4	7361.02	109391	29262.3	174925	85847.9	156978	94418.4	78061.4	83034.2	80547.8	1.1722	-	-
Xylosyltransferase 1	23327.7	4461.9	11855.1	15339.2	10316.1	21359.4	10337.7	6877.52	12984.3	30663.2	3021.54	16842.4	0.770931	-	-
Basal cell adhesion molecule	5002.52	1774.42	5930.2	3552.97	2997.39	3243.16	1903.85	1748.85	3269.17	6743.65	2675.98	4709.82	0.694118	-	-
Cathepsin O	22773.3	6471.53	10529.7	19185.2	15735.8	14363	13372	5062.26	13436.6	30072.8	10000	20036.4	0.670609	-	-
Receptor-type tyrosine-protein phosphatase F	41374.1	6642.95	55251.4	36795.8	24612.9	50720.5	36059.5	29763.5	35152.6	87702.5	18575.2	53138.8	0.661523	-	-
Structural mainte0ce of chromosomes protein 3	156978	1.24332e+06	238583	1.08118e+06	239488	608228	953728	518859	630045	134411	803858	469135	1.34299	-	-
VPS10 domain-containing receptor SorCS1	46606.6	12528.3	30788.6	35839.7	35278.8	71587.1	23738.9	17886.7	34281.8	58463.9	21039.1	39751.5	0.862404	-	-
Neurexin-3	560542	307592	687328	1.31552e+06	397985	1.31721e+06	255787	291535	641686	932666	434792	683729	0.938509	-	-
Neuroserpin	567296	172097	859320	108671	363688	139300	679469	64078.3	369240	1.05009e+06	141404	595748	0.619792	-	-
Neutral ceramidase	4679.23	369.022	8536.68	4835.28	2671.41	12565.8	6364.9	2862.63	5360.62	18321.9	3472.16	10897	0.491935	-	-
Fibronectin	1.8276e+06	419821	364612	1.6517e+06	732211	9645451	1.90477e+06	11977519	3.56546e+06	1.2587e+06	2880282	2.06949e+06	1.72287	-	-
Gamma-crystallin D	3552.77	9123.18	588300	10806.5	171247	7863.6	65015.5	27463.5	110421	2669.98	10661.6	6665.79	16.5654	-	-
Carbonic anhydrase 2	9625.59	2747.01	31529	1341.36	28457.4	268.737	10538	7584.39	11511.4	19959.1	6528.22	13243.7	0.869203	-	-
Plakophilin-1	2126.89	65918.1	277370	113829	399302	92879.9	116615	2404.12	133806	9823.57	38746.9	24285.2	5.50975	-	-
Histone H4	33476.4	37980.4	23987.5	3919.76	9057.94	11703.8	8454.25	12182.4	17595.3	40651.5	17175	28913.2	0.608555	-	-
Low-density lipoprotein receptor	1943.65	1009.29	2460.92	0	0	0	2122.27	1287.21	1102.92	2891.91	1666.21	2279.06	0.483935	-	-
Secreted frizzled-related protein 3	251643	73964.3	224908	237364	214154	307019	178059	94750.8	197733	388659	95745.9	242202	0.816395	-	-
Endoplasmic reticulum mannosyl-oligosaccharide 1,2-alpha-mannosidase	5305.31	3105.24	2289.91	1504.4	1438.53	7676.7	2822.47	503.315	3080.73	4040.32	0	2020.16	1.525	-	-
SPARC-like protein 1	994476	781634	1.37129e+06	832645	804602	495555	921572	460785	832820	1.7107e+06	632738	1.17172e+06	0.710767	-	-
Gamma-glutamyl hydrolase	58768.2	50260	46661.5	80009.6	70092	113207	58882.4	57870.4	66968.9	81301.8	65607.5	73454.6	0.911705	-	-
Neurexin-2-beta	1859.83	0	2078.52	605.966	696.321	3799.54	1143.08	567.244	1343.81	2092.13	422.288	1257.21	1.06888	-	-
Amyloid-beta precursor protein	1.53689e+06	354726	2.35718e+06	881514	1.12241e+06	422960	893170	133935	962849	2.29746e+06	219370	1.25841e+06	0.765129	-	-
Cell surface glycoprotein MUC18	16002.9	9099.18	12620.4	33186.8	17017.6	34930.2	16705.9	40295.1	22482.2	26667.9	13346.1	20007	1.12372	-	-
Collagen alpha-1(II) chain	174061	121653	336196	51852.4	110893	26433	163996	30048.7	126892	257922	43258.2	150590	0.84263	-	-
Out at first protein homolog	31185.9	15265.4	20378.1	51876.3	27413	91653	20686.2	25327.4	35473.2	52373.6	28441.1	40407.4	0.877888	-	-
Vesicular integral-membrane protein VIP36	26288.9	13043.5	12173.4	66419.7	26747.5	128014	32955.9	83047	48586.3	35091.2	46478.2	40784.7	1.19129	-	-
Cholinesterase	57275.2	39561	42331.7	76890.9	52347.2	164075	60217	327353	102506	76685.3	59412.9	68049.1	1.50636	-	-
Transaldolase	148477	18048.3	40500.4	46760	156269	84663.5	122501	138599	94477.1	92025.9	336891	214459	0.440538	-	-
EMILIN-2	21193.4	2400.57	4017.37	8842.43	0	12866.5	12100.8	2598.95	8002.5	9834.63	11292.6	10563.6	0.757554	-	-
Glucose-6-phosphate isomerase	192018	18629.7	60064.7	67397.3	151592	109121	216294	335974	143886	181744	643910	412827	0.34854	-	-
Actin-related protein 3	22366	0	9463.78	5225.25	10447.4	9016.82	13185.4	13110.9	10351.9	16761.3	57789.3	37275.3	0.277716	-	-
Nardilysin	0	0	0	0	0	0	0	0	0	0	0	0	N/A	+	-
Transthyretin	16357.1	13253.6	12757.5	20085.7	21939.8	55858.1	74151.8	145135	44942.4	34383.3	15674.5	25028.9	1.79562	-	-
Leukocyte elastase inhibitor	116831	30019.9	55986.7	36561.6	110149	71194.4	121778	138148	85083.6	93784.1	338416	216100	0.393723	-	-
Succinate--CoA ligase [GDP-forming] subunit beta, mitochondrial	7893.2	0	7636.11	4956.95	5355.19	5254.22	9946.42	22846.8	7986.11	5450.07	48547.7	26998.9	0.295794	-	-
Collagen alpha-3(VI) chain	35776	104434	17039.6	64099.4	18417.5	145873	38562.8	105137	66167.3	36497.7	111999	74248.3	0.891163	-	-
Acidic leucine-rich nuclear phosphoprotein 32 family member A	362.488	1272.85	0	382.833	1191.67	746.424	1135.37	1703.78	849.426	778.02	6852.57	3815.3	0.222637	-	-
L-lactate dehydrogenase B chain	76407	32602.1	15310.3	51096.5	57178.5	80135.1	65726.5	95564.6	59252.6	64347	71019.7	67683.4	0.875438	-	-
Eukaryotic translation initiation factor 3 subunit B	0	0	0	0	0	0	0	0	0	0	0	0	N/A	+	-
Phosphatidylethanolamine-binding protein 1	41352.7	60845.7	152944	36123.2	100093	38383.7	52066.5	62437.2	68030.7	58585.6	137084	97834.7	0.695364	-	-
Armadillo repeat-containing protein 5	0	0	0	0	0	0	0	0	0	0	0	0	N/A	+	-
Proteasome subunit alpha type-3	13710.1	7379.41	10675	4803.57	18242.5	6184.11	10205.6	14832.7	10754.1	10711.2	16382.4	13546.8	0.793851	-	-
Calreticulin	201528	30160.7	146238	118834	126538	172291	130918	156347	135357	224289	241389	232839	0.581332	-	-
Nucleobindin-1	92239	40883.7	74918.7	96559.7	41006.9	81322.4	70743.1	43786.1	67682.5	94809.6	71838.1	83323.9	0.812282	-	-
