# Supplementary material for: Comprehensive Proteomic Profiling of Vitreous Humor in Ocular Sarcoidosis Compared with Other Vitreoretinal Diseases
Source: J Clin Med. 2022 Jun 22;11(13):3606. doi: 10.3390/jcm11133606 (PMC9267904; doi:10.3390/jcm11133606)
Supplement: Supplementary file 1 [file jcm-11-03606-s001.zip › Table S3.xlsx]

## Sheet: Table S3
Table S3. List of differentially expressed proteins in patients with sarcoidosis compared with control and with vitreoretinal lymphoma
Versus control			Versus vitreoretinal lymphoma
Upregulation	Downregulation		Upregulation	Downregulation
AKR1A1	GNPDA2		TECTB	NCL
PLEC	ABI3BP		CPN1	LDHB
ALDOA	COL2A1		PI16	PITHD1
CFHR1	GALNT1		SWAP70	ANP32A
CD163	B3GAT1		HS6ST1	NPM1
CHMP4A	EPDR1		OMD	PGAM1
LTA4H	CA2		PRELP	TBCA
ADA2	WIF1		OPTC	HMGB2
DSC2	TBCA		LCN2	PSMB1
HMGB2	DNASE2		VGF	MAT2A
CAPG	TFRC		PRG4	HNRNPC
COTL1	SERPINE3		TAX1BP1	NUMA1
GART	SERPINI1		DBH	LDHA
ICAM1	CA14		CHI3L2	ADA
LYZ	ZNF138		LUM	PNP
FBP1	EIF2B2		CPAMD8	SLC45A4
TKT	GNS		COL6A3	PDIA4
LAP3	ARSB		PPT1	DLD
HSP90AA1	TPP1		VTN	PSMA7
WARS	COL4A2		ITIH2	SUMO4
GALM	SPOCK2		QDPR	GPI
CDH11	COL9A2		LTBP2	PSMA4
VCAM1	HIST2H2BE		OGN	CYCS
CTSS	KIAA1958		F10	PSMA6
ANXA5	NEU1		EFEMP1	GOT2
SERPINB6	PLBD2		LGALS3BP	GDI1
ZNF529	SPOCK1		NID2	DPP3
PGK1			FGFBP2	SRSF1
CSF1R			FBLN1	RAN
MSN			DNAH3	FH
PPIA			HABP2	PSMB3
LCN2			ART3	HIST1H1B
B2M			C1S	COTL1
LTF			DCN	YWHAZ
CTSC			GAS6	PSMB4
CD44			PCOLCE	FDPS
AMBP			F2	PSMA2
PEPD			PROZ	YWHAG
CNDP2			JAM2	DCD
PDIA6				PSMB8
ERAP1				YWHAE
ANXA2				TTR
CHI3L1				EZR
YWHAZ				CD48
ACTBL2				PSMA1
EMILIN2				EEF2
IDH1				MDH1
ACTB				PPIA
TALDO1				RNASET2
C1QC				GRB2
TGFBI				RBMX
PSMB6				BLMH
CHI3L2				SET
SERPINB9				UBA1
EZR				LCP1
YWHAE				RAD23B
CFL1				FCGBP
YWHAG				GATM
HNRNPA2B1				SPP1
GPNMB				ATIC
ARHGDIA				PDIA3
GLOD4				HSP90AB1
SERPING1				TPI1
PGAM1				PGK1
PSMA4				LASP1
NME1				EMILIN2
C1QB				SSBP1
FCGR3A				PARP1
SERPINB1				HNRNPA1
MXRA8				BPNT1
PSG9				PSMA5
HSP90AB1				NASP
GAPDH				TPM4
PSMA2				GGCT
TPM4				WDR1
TYMP				CRYZ
NAGLU				FTH1
CTSH				MDH2
LDHB				ERP29
SOD2				SUCLG2
ACTR2				TCOF1
GDI1				SERPINB3
KCTD12				PSMB2
NPEPPS				FAM49B
ALDH1A1				NAXE
WDR1				PSMA3
LCP1				ACTN4
PGD				CALR
FBP2				PTPN6
ACTR3				CD163
ARPC2				HSPA8
VSIG4				GOT1
NAGK				NPEPPS
CNTFR				ENO1
SERPINE1				ATF6B
ARPC1B				HSPA4
C1R				MSN
LYVE1				NIF3L1
FLNA				LAMP1
MDH2				PRDX6
CFI				ARHGDIB
ENO1				ZAR1
PFN1				MYH9
ERP29				CCT8
ATP5F1B				PDIA6
NRP1				CDH20
PTPRJ				SORL1
CDH6				LSP1
DPYSL2				PRDX2
CAP1				RAB15
CA1				CNTNAP4
GSR				FABP5
PVR				KIAA1958
CP				ARHGDIA
C1S				TALDO1
PROCR				HIST1H1D
LTBP3				NUCB1
IL1RAP				OTUB1
HSPA5				HMGB1
OSMR				NRXN3
VCL				SRGN
SUCLG2				ALDOA
ARPC4				ATP5F1B
GSTO1				EEF1G
MMP9				ACTR3
OLFML3				TXNRD1
TIMP1				FKBP3
ACE				PARK7
FN1				HSPA5
C1RL				RPSA
AXL				UBE2V1
DSG2				NME1
YWHAB				CNDP2
PSAP				HNRNPA2B1
LMAN2				UGP2
S100A9
C2
COL6A3
OLFML2B
TTR
ALCAM
APOA1
FUCA1
GBP1
PSMA6
LEFTY2
AHSG
H1F0
DPP3
FDPS
COL15A1
ICOSLG
SERPINA4
G6PD
FAH
ANG
IFI30
CFD
PEBP1
GPI
RNASE6
ANPEP
CBR1
GSTP1
PKM
C1QA
CD14
PPIB
MYDGF
RBP4
ACTN4
PTP4A3
SERPINA3
MARCO
MAN2B1
GRN
PDIA3
SECTM1
PROZ
HCLS1
PNP
SERPINA7
HABP2
GANAB
ABCC8
F13A1
VIM
CDV3
IL1R2
GC
C7
NPM1
F13B
HSPA1B
APOB
RBM26
AZGP1
VWF
EEF1A1
PSMB4
PRDX1
LRG1
CPB2
TAGLN2
FERMT3
ECM1
PSMA3
HSP90B1
ATRN
NCSTN
H6PD
ING1
ANGPTL7
NRP2
C4B
CFH
AGT
SELL
PDIA4
AFM
ALDOC
ACY1
QDPR
KNG1
CRYAA
FGFBP2
SERPINA6
SHBG
TECTB
ITIH4
PLTP
P4HB
IGFBP6
EPHB2
FCN3
C8A
PROC
CTSB
FTH1
HLA-DRB1
KLKB1
A1BG
CD84
CPM
CFB
FGA
THBS4
CHIT1
ANTXR1
SAA4
HBB
ACO2
RPIA
SERPINA5
GSN
ERAP2
SEMA4D
HSPA7
CDH1
MAN1A1
DBH
MST1
JAM2
The protein names in this list are based on Official Symbol defined by NCBI
