# Supplementary material for: Comprehensive Proteomic Profiling of Vitreous Humor in Ocular Sarcoidosis Compared with Other Vitreoretinal Diseases
Source: J Clin Med. 2022 Jun 22;11(13):3606. doi: 10.3390/jcm11133606 (PMC9267904; doi:10.3390/jcm11133606)
Supplement: Supplementary file 1 [file jcm-11-03606-s001.zip › Table S4.xlsx]

## Sheet: Table S4
Table S4 Molecular Complex Detection (MCODE) network for DEP identified in ocular sarcoidosis compared with controls and with vitreoretinal lymphoma
Controls				Vitreoretinal lymphoma
MCODE	Description	Log10(P)		MCODE	Description	Log10(P)
MCODE_1	Neutrophil degranulation	-34		MCODE_1	Glycolysis and gluconeogenesis	-14.8
MCODE_1	Platelet degranulation	-22.8		MCODE_1	Metabolism of carbohydrates	-12.5
MCODE_1	Response to elevated platelet cytosolic Ca2+	-22.6		MCODE_1	Carbon metabolism	-11.8
MCODE_2	Complement activation	-15.2		MCODE_2	Post-translational protein phosphorylation	-9.9
MCODE_2	Initial triggering of complement	-15.1		MCODE_2	Regulation of Insulin-like Growth Factor (IGF) transport and uptake by Insulin-like Growth Factor Binding Proteins (IGFBPs)	-9.5
MCODE_2	Classical antibody-mediated complement activation	-13.8		MCODE_2	Neutrophil degranulation	-6
MCODE_3	Metabolic reprogramming in colon cancer	-8.2		MCODE_3	20S proteasome	-34.6
MCODE_3	HSF1 activation	-7.6		MCODE_3	PA28gamma-20S proteasome	-34
MCODE_3	Kinase maturation complex 1	-7.2		MCODE_3	PA28-20S proteasome	-33.5
MCODE_4	Cellular responses to stress	-5.8
MCODE_4	Cellular responses to stimuli	-5.8
MCODE_4	cellular response to xenobiotic stimulus	-5.7
MCODE_5	Interferon gamma signaling	-10.3
MCODE_5	Cytokine Signaling in Immune system	-9.3
MCODE_5	Interferon Signaling	-8.5
MCODE_6	Apoptosis	-7.4
MCODE_6	Programmed Cell Death	-7.1
MCODE_6	Apoptotic execution phase	-6.8
MCODE_7	Platelet degranulation	-7.1
MCODE_7	Response to elevated platelet cytosolic Ca2+	-7.1
MCODE_7	negative regulation of peptidase activity	-6.2
MCODE_8	ACE inhibitor pathway	-9.8
MCODE_8	RAS and bradykinin pathways in COVID-19	-9.1
MCODE_8	regulation of tube diameter	-7
